# Supplementary material for: Rationally designed transition metal hydroxide nanosheet arrays on graphene for artificial CO2 reduction
Source: Nat Commun. 2020 Oct 14;11:5181. doi: 10.1038/s41467-020-18944-1 (PMC7560743; doi:10.1038/s41467-020-18944-1)
Supplement: Supplementary file 2 — Source Data [file 41467_2020_18944_MOESM2_ESM.xlsx]

## Sheet: Figure 2a
XRD patterns of Ni(OH)2-GR
Figure 2a
				Ni(OH)2	Ni(OH)2-1%GR	Ni(OH)2-5%GR	Ni(OH)2-10%GR	Ni(OH)2-30%GR	Ni(OH)2-50%GR
			2 Theta (degree)	Intensity
			5.01	4	5036	10029	15012	20018	25015
			5.02313	4	5036	10029	15012	20018	25015
			5.03626	4	5036	10029	15012	20018	25015
			5.04939	5	5037	10027	15011	20018	25016
			5.06252	7	5038	10026	15011	20018	25018
			5.07565	9	5040	10022	15010	20019	25021
			5.08878	10	5041	10017	15009	20022	25024
			5.10191	12	5043	10013	15007	20025	25026
			5.11504	13	5044	10010	15005	20029	25028
			5.12817	15	5045	10009	15003	20033	25029
			5.1413	17	5046	10010	15002	20036	25029
			5.15443	20	5047	10013	15002	20037	25028
			5.16756	25	5048	10018	15003	20036	25027
			5.18069	31	5048	10024	15005	20033	25026
			5.19382	37	5047	10032	15007	20028	25025
			5.20695	44	5047	10041	15009	20023	25025
			5.22008	51	5048	10049	15012	20019	25026
			5.23321	55	5049	10054	15015	20017	25027
			5.24635	57	5053	10056	15019	20017	25029
			5.25948	58	5057	10054	15024	20020	25029
			5.27261	59	5062	10049	15029	20023	25029
			5.28574	59	5067	10042	15033	20025	25027
			5.29887	62	5072	10036	15037	20027	25024
			5.312	66	5075	10031	15039	20027	25020
			5.32513	72	5076	10028	15041	20027	25015
			5.33826	78	5075	10028	15042	20027	25010
			5.35139	83	5074	10031	15042	20028	25006
			5.36452	86	5073	10035	15042	20031	25004
			5.37765	87	5073	10041	15042	20036	25003
			5.39078	86	5075	10047	15042	20041	25006
			5.40391	84	5078	10053	15043	20045	25011
			5.41704	81	5083	10060	15044	20047	25018
			5.43017	79	5088	10067	15045	20048	25027
			5.4433	76	5092	10073	15047	20047	25037
			5.45643	74	5094	10078	15050	20045	25045
			5.46956	71	5094	10081	15053	20045	25051
			5.48269	67	5091	10083	15056	20046	25054
			5.49582	64	5088	10084	15059	20049	25053
			5.50895	60	5086	10083	15061	20053	25049
			5.52208	56	5085	10082	15062	20058	25043
			5.53521	54	5086	10080	15063	20061	25037
			5.54834	52	5090	10077	15063	20060	25033
			5.56147	52	5096	10075	15062	20057	25032
			5.5746	52	5102	10074	15062	20051	25034
			5.58773	51	5109	10074	15063	20044	25037
			5.60086	51	5115	10077	15065	20038	25042
			5.61399	50	5120	10082	15068	20035	25046
			5.62712	51	5123	10089	15072	20036	25049
			5.64025	55	5125	10096	15076	20040	25050
			5.65338	62	5126	10104	15082	20046	25049
			5.66651	72	5128	10110	15089	20051	25048
			5.67964	86	5129	10113	15096	20053	25047
			5.69277	103	5131	10113	15105	20053	25047
			5.70591	120	5133	10110	15115	20048	25047
			5.71904	135	5136	10106	15124	20042	25048
			5.73217	148	5137	10103	15133	20036	25048
			5.7453	156	5139	10101	15140	20031	25047
			5.75843	160	5140	10102	15145	20029	25044
			5.77156	160	5142	10105	15147	20031	25041
			5.78469	157	5145	10111	15147	20035	25036
			5.79782	154	5150	10118	15145	20039	25032
			5.81095	151	5157	10124	15141	20042	25031
			5.82408	149	5164	10129	15136	20043	25032
			5.83721	149	5173	10132	15132	20042	25037
			5.85034	151	5182	10133	15130	20038	25045
			5.86347	154	5190	10133	15129	20033	25056
			5.8766	156	5197	10132	15130	20028	25067
			5.88973	159	5203	10131	15133	20024	25077
			5.90286	161	5208	10133	15138	20021	25085
			5.91599	163	5212	10137	15143	20020	25089
			5.92912	166	5216	10143	15148	20022	25090
			5.94225	169	5220	10151	15153	20025	25088
			5.95538	174	5225	10160	15158	20030	25084
			5.96851	180	5230	10168	15162	20036	25081
			5.98164	188	5235	10174	15166	20042	25078
			5.99477	198	5241	10178	15171	20048	25076
			6.0079	209	5247	10179	15175	20053	25075
			6.02103	219	5252	10179	15180	20056	25075
			6.03416	228	5258	10178	15184	20056	25076
			6.04729	235	5263	10178	15188	20055	25078
			6.06042	239	5268	10178	15192	20052	25081
			6.07355	239	5272	10180	15196	20047	25086
			6.08668	237	5275	10185	15200	20042	25093
			6.09981	234	5278	10193	15205	20036	25100
			6.11294	232	5280	10202	15213	20032	25107
			6.12607	233	5281	10214	15222	20027	25114
			6.1392	238	5282	10226	15232	20024	25119
			6.15233	247	5283	10239	15243	20021	25123
			6.16547	259	5286	10250	15254	20018	25126
			6.1786	271	5290	10260	15264	20015	25129
			6.19173	283	5296	10267	15271	20013	25131
			6.20486	292	5304	10271	15275	20012	25133
			6.21799	298	5314	10273	15276	20013	25135
			6.23112	301	5326	10274	15275	20016	25137
			6.24425	302	5339	10273	15273	20020	25137
			6.25738	302	5352	10273	15271	20025	25137
			6.27051	302	5365	10274	15270	20030	25136
			6.28364	304	5377	10277	15270	20034	25137
			6.29677	308	5387	10282	15273	20037	25138
			6.3099	314	5395	10289	15279	20038	25143
			6.32303	320	5401	10298	15288	20038	25149
			6.33616	327	5405	10309	15300	20037	25159
			6.34929	335	5408	10321	15314	20036	25170
			6.36242	342	5410	10333	15331	20035	25182
			6.37555	349	5412	10345	15349	20036	25192
			6.38868	355	5414	10354	15366	20037	25202
			6.40181	361	5418	10362	15381	20040	25210
			6.41494	368	5424	10368	15393	20044	25216
			6.42807	375	5432	10371	15400	20047	25221
			6.4412	384	5443	10374	15403	20050	25226
			6.45433	395	5455	10376	15402	20052	25231
			6.46746	405	5468	10378	15399	20052	25236
			6.48059	415	5482	10382	15395	20051	25241
			6.49372	423	5495	10388	15393	20048	25246
			6.50685	428	5506	10396	15393	20047	25250
			6.51998	432	5517	10405	15397	20048	25253
			6.53311	434	5525	10415	15406	20052	25256
			6.54624	437	5533	10426	15420	20061	25259
			6.55937	441	5540	10437	15437	20073	25263
			6.5725	448	5548	10449	15457	20087	25268
			6.58563	457	5556	10460	15476	20101	25275
			6.59876	469	5566	10472	15495	20114	25284
			6.61189	483	5577	10482	15510	20124	25294
			6.62503	497	5589	10491	15521	20129	25307
			6.63816	511	5601	10498	15530	20132	25320
			6.65129	524	5612	10504	15535	20131	25334
			6.66442	537	5624	10509	15538	20129	25347
			6.67755	550	5635	10515	15540	20127	25361
			6.69068	563	5645	10521	15544	20124	25374
			6.70381	575	5655	10530	15549	20122	25387
			6.71694	586	5665	10540	15556	20120	25400
			6.73007	595	5675	10551	15565	20118	25413
			6.7432	603	5686	10563	15576	20117	25425
			6.75633	609	5696	10574	15588	20118	25436
			6.76946	614	5706	10585	15601	20122	25444
			6.78259	619	5714	10594	15613	20127	25451
			6.79572	624	5722	10602	15624	20133	25458
			6.80885	631	5730	10612	15636	20139	25466
			6.82198	638	5737	10625	15648	20146	25476
			6.83511	646	5745	10641	15662	20152	25490
			6.84824	656	5755	10661	15676	20157	25507
			6.86137	665	5766	10684	15692	20163	25526
			6.8745	676	5780	10709	15709	20170	25545
			6.88763	686	5795	10731	15727	20179	25564
			6.90076	697	5813	10749	15743	20190	25583
			6.91389	710	5832	10762	15759	20202	25600
			6.92702	723	5853	10768	15773	20215	25617
			6.94015	738	5874	10769	15785	20227	25634
			6.95328	754	5896	10767	15795	20238	25650
			6.96641	770	5918	10765	15803	20247	25666
			6.97954	786	5938	10765	15811	20254	25682
			6.99267	801	5957	10770	15818	20259	25696
			7.0058	815	5973	10779	15825	20263	25711
			7.01893	828	5988	10792	15833	20266	25726
			7.03206	839	6000	10808	15842	20270	25743
			7.04519	850	6010	10826	15854	20276	25760
			7.05832	860	6019	10846	15869	20284	25778
			7.07145	869	6028	10866	15887	20296	25797
			7.08458	879	6039	10887	15907	20310	25816
			7.09772	891	6050	10909	15930	20328	25836
			7.11085	905	6064	10930	15955	20349	25855
			7.12398	922	6080	10951	15980	20372	25875
			7.13711	942	6097	10971	16004	20396	25897
			7.15024	963	6115	10989	16025	20420	25921
			7.16337	985	6135	11004	16044	20443	25945
			7.1765	1005	6155	11018	16059	20464	25971
			7.18963	1023	6175	11030	16070	20484	25997
			7.20276	1036	6196	11042	16079	20501	26023
			7.21589	1046	6217	11054	16086	20517	26047
			7.22902	1054	6238	11067	16092	20530	26071
			7.24215	1060	6261	11082	16100	20544	26092
			7.25528	1069	6284	11098	16109	20556	26112
			7.26841	1081	6309	11116	16121	20570	26131
			7.28154	1096	6332	11135	16137	20584	26150
			7.29467	1116	6356	11156	16156	20599	26168
			7.3078	1139	6377	11177	16177	20615	26186
			7.32093	1163	6397	11199	16201	20632	26205
			7.33406	1187	6414	11221	16226	20649	26227
			7.34719	1209	6431	11243	16250	20666	26254
			7.36032	1229	6447	11265	16273	20685	26285
			7.37345	1247	6464	11286	16294	20705	26320
			7.38658	1264	6483	11307	16313	20726	26358
			7.39971	1282	6504	11327	16331	20749	26395
			7.41284	1300	6526	11346	16347	20771	26428
			7.42597	1320	6549	11362	16363	20793	26454
			7.4391	1343	6571	11377	16379	20814	26474
			7.45223	1368	6592	11390	16395	20832	26490
			7.46536	1393	6611	11403	16411	20851	26503
			7.47849	1418	6629	11416	16429	20870	26518
			7.49162	1442	6646	11433	16449	20891	26538
			7.50475	1463	6665	11453	16469	20917	26564
			7.51788	1482	6686	11478	16491	20947	26596
			7.53101	1498	6711	11507	16513	20980	26633
			7.54414	1514	6740	11539	16535	21015	26672
			7.55728	1530	6772	11570	16556	21050	26712
			7.57041	1547	6804	11600	16576	21083	26752
			7.58354	1568	6836	11626	16595	21114	26791
			7.59667	1592	6866	11648	16613	21143	26829
			7.6098	1619	6892	11666	16631	21172	26867
			7.62293	1650	6915	11683	16650	21202	26903
			7.63606	1683	6935	11699	16672	21232	26937
			7.64919	1717	6954	11717	16696	21262	26970
			7.66232	1750	6973	11736	16722	21290	27000
			7.67545	1782	6993	11757	16751	21317	27028
			7.68858	1810	7014	11782	16781	21341	27056
			7.70171	1835	7036	11808	16811	21363	27086
			7.71484	1857	7058	11836	16840	21385	27119
			7.72797	1877	7082	11865	16867	21408	27155
			7.7411	1896	7106	11893	16892	21433	27194
			7.75423	1917	7130	11920	16915	21461	27234
			7.76736	1941	7156	11945	16935	21492	27275
			7.78049	1969	7184	11970	16954	21526	27313
			7.79362	2002	7214	11993	16972	21561	27347
			7.80675	2038	7244	12018	16990	21596	27377
			7.81988	2075	7275	12044	17006	21631	27403
			7.83301	2112	7305	12071	17021	21664	27426
			7.84614	2148	7334	12100	17035	21697	27448
			7.85927	2182	7360	12128	17048	21730	27473
			7.8724	2215	7384	12155	17060	21761	27500
			7.88553	2247	7407	12181	17072	21792	27531
			7.89866	2279	7428	12206	17084	21821	27565
			7.91179	2311	7449	12230	17098	21849	27601
			7.92492	2344	7471	12256	17116	21877	27636
			7.93805	2378	7494	12282	17139	21904	27668
			7.95118	2412	7518	12310	17167	21933	27696
			7.96431	2446	7543	12339	17201	21964	27721
			7.97744	2478	7567	12368	17238	21997	27743
			7.99057	2509	7592	12395	17277	22034	27763
			8.00371	2540	7617	12421	17315	22072	27783
			8.01684	2569	7642	12446	17351	22110	27804
			8.02997	2599	7668	12470	17381	22146	27827
			8.0431	2629	7696	12494	17406	22177	27853
			8.05623	2660	7724	12520	17424	22203	27882
			8.06936	2691	7754	12545	17438	22226	27913
			8.08249	2722	7784	12572	17448	22248	27945
			8.09562	2752	7813	12599	17457	22270	27976
			8.10875	2782	7839	12625	17467	22294	28003
			8.12188	2811	7862	12650	17479	22322	28024
			8.13501	2841	7881	12673	17493	22353	28040
			8.14814	2872	7897	12695	17510	22387	28050
			8.16127	2906	7910	12716	17529	22422	28056
			8.1744	2942	7923	12735	17549	22456	28061
			8.18753	2979	7937	12753	17571	22487	28068
			8.20066	3016	7953	12769	17593	22516	28079
			8.21379	3052	7971	12782	17615	22542	28096
			8.22692	3086	7990	12793	17636	22566	28118
			8.24005	3117	8011	12802	17657	22591	28145
			8.25318	3148	8031	12811	17677	22619	28174
			8.26631	3178	8050	12822	17696	22650	28201
			8.27944	3209	8067	12835	17714	22685	28224
			8.29257	3241	8082	12854	17730	22723	28242
			8.3057	3273	8096	12877	17744	22762	28252
			8.31883	3305	8108	12903	17755	22799	28258
			8.33196	3334	8121	12930	17763	22831	28262
			8.34509	3361	8132	12954	17769	22855	28266
			8.35822	3386	8143	12973	17773	22871	28275
			8.37135	3411	8153	12988	17775	22878	28287
			8.38448	3436	8161	12999	17778	22878	28304
			8.39761	3462	8167	13007	17782	22875	28321
			8.41074	3488	8172	13015	17788	22871	28334
			8.42387	3514	8175	13022	17796	22871	28340
			8.437	3538	8177	13029	17809	22877	28337
			8.45013	3560	8178	13036	17824	22892	28324
			8.46326	3578	8179	13041	17840	22916	28306
			8.47639	3594	8179	13047	17857	22945	28286
			8.48952	3607	8179	13053	17872	22977	28269
			8.50266	3619	8178	13061	17884	23008	28258
			8.51579	3630	8177	13070	17892	23033	28256
			8.52892	3642	8176	13082	17896	23050	28261
			8.54205	3653	8176	13093	17897	23058	28271
			8.55518	3666	8177	13100	17895	23060	28282
			8.56831	3678	8179	13103	17894	23057	28288
			8.58144	3691	8182	13100	17892	23052	28286
			8.59457	3703	8185	13091	17891	23048	28275
			8.6077	3713	8188	13079	17891	23047	28254
			8.62083	3721	8188	13065	17890	23047	28227
			8.63396	3726	8184	13051	17889	23049	28197
			8.64709	3728	8176	13039	17886	23049	28169
			8.66022	3728	8162	13029	17883	23048	28146
			8.67335	3727	8144	13022	17878	23045	28130
			8.68648	3724	8122	13015	17873	23040	28122
			8.69961	3722	8099	13008	17868	23033	28119
			8.71274	3719	8077	13002	17863	23025	28117
			8.72587	3715	8057	12997	17858	23015	28113
			8.739	3709	8042	12992	17852	23005	28103
			8.75213	3701	8032	12987	17844	22993	28087
			8.76526	3689	8025	12982	17835	22981	28064
			8.77839	3674	8022	12976	17824	22969	28037
			8.79152	3655	8018	12969	17812	22959	28008
			8.80465	3634	8011	12959	17801	22951	27980
			8.81778	3612	7999	12948	17791	22946	27956
			8.83091	3589	7982	12934	17783	22942	27935
			8.84404	3567	7958	12919	17777	22941	27917
			8.85717	3545	7929	12900	17772	22942	27901
			8.8703	3523	7897	12878	17768	22942	27883
			8.88343	3499	7864	12852	17763	22942	27861
			8.89656	3472	7832	12823	17756	22939	27835
			8.90969	3442	7801	12790	17747	22932	27803
			8.92282	3407	7771	12757	17735	22919	27766
			8.93596	3370	7741	12726	17719	22901	27726
			8.94909	3330	7711	12699	17702	22877	27684
			8.96222	3291	7681	12679	17683	22848	27643
			8.97535	3254	7650	12665	17665	22815	27603
			8.98848	3220	7619	12656	17649	22780	27567
			9.00161	3188	7590	12649	17635	22746	27534
			9.01474	3159	7564	12642	17623	22712	27505
			9.02787	3132	7542	12632	17613	22681	27478
			9.041	3104	7524	12616	17604	22653	27451
			9.05413	3075	7507	12595	17593	22627	27422
			9.06726	3044	7492	12567	17580	22604	27390
			9.08039	3009	7474	12535	17563	22583	27353
			9.09352	2972	7453	12499	17543	22564	27312
			9.10665	2931	7427	12462	17521	22544	27270
			9.11978	2889	7396	12425	17497	22524	27230
			9.13291	2845	7360	12390	17475	22502	27193
			9.14604	2802	7322	12356	17454	22479	27160
			9.15917	2760	7284	12323	17436	22454	27131
			9.1723	2721	7247	12292	17420	22428	27103
			9.18543	2685	7212	12262	17407	22401	27074
			9.19856	2651	7182	12231	17394	22373	27042
			9.21169	2620	7156	12199	17380	22345	27008
			9.22482	2590	7136	12166	17364	22316	26973
			9.23795	2558	7119	12132	17346	22286	26939
			9.25108	2526	7105	12098	17324	22256	26909
			9.26421	2492	7092	12067	17301	22226	26882
			9.27734	2456	7078	12038	17275	22196	26858
			9.29047	2419	7061	12014	17250	22165	26835
			9.3036	2380	7040	11993	17224	22134	26812
			9.31673	2340	7014	11974	17201	22102	26786
			9.32986	2299	6984	11956	17178	22070	26756
			9.34299	2258	6951	11937	17157	22037	26722
			9.35612	2218	6918	11915	17138	22005	26687
			9.36925	2180	6886	11889	17118	21974	26652
			9.38238	2145	6859	11859	17099	21946	26619
			9.39551	2114	6834	11827	17079	21920	26589
			9.40864	2086	6813	11795	17058	21896	26562
			9.42177	2060	6793	11765	17038	21872	26535
			9.43491	2036	6772	11739	17017	21846	26505
			9.44804	2010	6749	11717	16995	21817	26472
			9.46117	1982	6722	11700	16972	21786	26434
			9.4743	1949	6691	11683	16947	21752	26393
			9.48743	1912	6659	11666	16922	21716	26350
			9.50056	1872	6626	11646	16894	21679	26311
			9.51369	1830	6595	11623	16866	21643	26276
			9.52682	1787	6567	11598	16839	21607	26248
			9.53995	1747	6543	11570	16814	21570	26225
			9.55308	1710	6522	11544	16791	21534	26208
			9.56621	1679	6505	11519	16773	21495	26194
			9.57934	1654	6490	11496	16758	21455	26179
			9.59247	1636	6477	11474	16745	21413	26164
			9.6056	1622	6464	11452	16734	21369	26146
			9.61873	1610	6450	11428	16723	21326	26125
			9.63186	1597	6436	11401	16710	21286	26099
			9.64499	1580	6420	11371	16695	21249	26069
			9.65812	1557	6403	11341	16678	21217	26036
			9.67125	1526	6384	11311	16658	21190	26001
			9.68438	1491	6364	11286	16637	21168	25966
			9.69751	1453	6341	11265	16616	21147	25933
			9.71064	1417	6316	11249	16595	21125	25903
			9.72377	1384	6290	11237	16574	21101	25878
			9.7369	1358	6263	11226	16555	21074	25858
			9.75003	1338	6237	11214	16537	21044	25841
			9.76316	1324	6213	11198	16520	21013	25825
			9.77629	1314	6192	11178	16504	20983	25809
			9.78942	1305	6173	11156	16488	20957	25792
			9.80255	1294	6157	11131	16471	20935	25773
			9.81568	1278	6143	11108	16453	20917	25753
			9.82881	1257	6131	11087	16434	20902	25731
			9.84194	1231	6120	11070	16413	20890	25711
			9.85507	1202	6108	11057	16391	20876	25692
			9.86821	1173	6094	11046	16368	20861	25675
			9.88134	1145	6079	11037	16346	20842	25661
			9.89447	1123	6061	11028	16324	20819	25649
			9.9076	1106	6043	11018	16304	20794	25638
			9.92073	1094	6024	11007	16285	20766	25626
			9.93386	1085	6005	10994	16268	20739	25612
			9.94699	1078	5989	10979	16253	20713	25596
			9.96012	1069	5974	10962	16239	20690	25580
			9.97325	1057	5962	10945	16226	20670	25562
			9.98638	1042	5953	10927	16215	20652	25545
			9.99951	1024	5944	10908	16204	20637	25531
			10.0126	1004	5934	10889	16194	20623	25519
			10.0258	985	5923	10870	16184	20608	25511
			10.0389	967	5909	10851	16174	20591	25505
			10.052	951	5892	10830	16162	20573	25500
			10.0652	937	5873	10810	16148	20551	25494
			10.0783	926	5853	10790	16133	20527	25484
			10.0914	915	5835	10771	16116	20502	25470
			10.1045	904	5818	10755	16098	20478	25450
			10.1177	892	5804	10742	16080	20456	25425
			10.1308	879	5794	10732	16063	20439	25399
			10.1439	864	5785	10725	16047	20428	25374
			10.1571	849	5779	10720	16032	20422	25352
			10.1702	835	5772	10713	16018	20420	25334
			10.1833	823	5764	10705	16005	20420	25323
			10.1965	812	5755	10694	15992	20419	25315
			10.2096	803	5743	10682	15980	20414	25311
			10.2227	793	5731	10668	15968	20404	25308
			10.2358	781	5717	10654	15956	20390	25304
			10.249	768	5704	10642	15944	20373	25299
			10.2621	753	5691	10630	15932	20354	25291
			10.2752	739	5679	10619	15920	20336	25283
			10.2884	725	5669	10607	15907	20319	25273
			10.3015	713	5660	10594	15894	20305	25262
			10.3146	704	5651	10581	15879	20295	25251
			10.3278	697	5642	10567	15863	20286	25240
			10.3409	691	5633	10554	15846	20280	25229
			10.354	685	5623	10542	15829	20273	25218
			10.3672	680	5612	10533	15814	20265	25209
			10.3803	674	5601	10524	15801	20256	25201
			10.3934	669	5591	10518	15791	20245	25195
			10.4065	662	5582	10512	15783	20232	25191
			10.4197	654	5574	10506	15778	20219	25187
			10.4328	644	5567	10501	15773	20208	25183
			10.4459	631	5559	10495	15767	20198	25178
			10.4591	615	5552	10489	15760	20190	25172
			10.4722	597	5544	10482	15751	20185	25165
			10.4853	579	5536	10474	15741	20182	25159
			10.4985	562	5527	10464	15729	20180	25153
			10.5116	549	5517	10454	15718	20179	25150
			10.5247	540	5507	10442	15707	20179	25149
			10.5379	535	5498	10431	15698	20180	25149
			10.551	532	5489	10421	15689	20180	25149
			10.5641	529	5482	10413	15681	20179	25147
			10.5772	525	5477	10409	15674	20176	25143
			10.5904	519	5472	10407	15667	20170	25135
			10.6035	511	5469	10408	15660	20161	25126
			10.6166	502	5466	10408	15654	20151	25117
			10.6298	494	5464	10408	15648	20139	25110
			10.6429	487	5462	10406	15642	20127	25104
			10.656	482	5461	10402	15637	20117	25102
			10.6692	478	5459	10396	15631	20109	25101
			10.6823	475	5457	10389	15624	20105	25101
			10.6954	473	5453	10381	15616	20103	25102
			10.7085	470	5447	10372	15606	20104	25101
			10.7217	466	5438	10361	15596	20106	25100
			10.7348	462	5427	10349	15584	20110	25097
			10.7479	458	5414	10337	15573	20115	25092
			10.7611	455	5401	10324	15562	20120	25087
			10.7742	453	5388	10312	15552	20124	25080
			10.7873	450	5377	10303	15543	20126	25073
			10.8005	445	5368	10297	15535	20126	25067
			10.8136	439	5362	10294	15527	20122	25062
			10.8267	429	5356	10293	15519	20114	25059
			10.8399	417	5350	10293	15510	20104	25058
			10.853	403	5343	10292	15501	20093	25059
			10.8661	389	5336	10289	15492	20082	25062
			10.8792	377	5327	10283	15483	20071	25065
			10.8924	367	5319	10274	15476	20063	25067
			10.9055	361	5312	10263	15469	20056	25067
			10.9186	358	5308	10250	15463	20052	25063
			10.9318	356	5306	10238	15458	20049	25056
			10.9449	355	5306	10228	15454	20049	25047
			10.958	354	5308	10219	15450	20050	25037
			10.9711	352	5311	10213	15446	20054	25027
			10.9843	349	5313	10209	15441	20060	25019
			10.9974	346	5313	10206	15436	20066	25014
			11.0105	343	5311	10204	15430	20073	25011
			11.0237	339	5308	10203	15424	20079	25010
			11.0368	335	5302	10204	15419	20083	25012
			11.0499	331	5296	10205	15414	20084	25015
			11.0631	325	5289	10207	15410	20082	25017
			11.0762	320	5283	10209	15408	20078	25020
			11.0893	315	5278	10211	15405	20074	25021
			11.1024	311	5273	10211	15403	20068	25021
			11.1156	307	5269	10210	15399	20064	25021
			11.1287	304	5266	10206	15395	20062	25019
			11.1418	301	5263	10202	15389	20062	25017
			11.155	297	5261	10196	15382	20064	25015
			11.1681	292	5259	10191	15374	20068	25014
			11.1812	287	5256	10188	15365	20073	25014
			11.1944	281	5254	10185	15356	20078	25014
			11.2075	276	5252	10182	15348	20081	25014
			11.2206	272	5250	10179	15341	20081	25014
			11.2338	270	5246	10176	15335	20080	25013
			11.2469	270	5242	10171	15330	20076	25011
			11.26	272	5237	10165	15326	20073	25009
			11.2731	273	5230	10159	15322	20070	25007
			11.2863	273	5223	10153	15318	20069	25006
			11.2994	270	5216	10148	15314	20071	25006
			11.3125	263	5208	10144	15311	20074	25006
			11.3257	254	5202	10140	15309	20079	25007
			11.3388	242	5196	10136	15308	20084	25009
			11.3519	231	5191	10132	15308	20088	25011
			11.3651	221	5188	10127	15308	20090	25012
			11.3782	215	5185	10122	15307	20091	25012
			11.3913	213	5184	10117	15306	20091	25012
			11.4045	215	5183	10114	15302	20090	25011
			11.4176	219	5183	10113	15297	20089	25009
			11.4307	224	5184	10115	15291	20089	25008
			11.4438	228	5186	10118	15284	20089	25008
			11.457	229	5188	10123	15276	20090	25009
			11.4701	227	5190	10127	15268	20091	25011
			11.4832	222	5191	10129	15261	20093	25015
			11.4964	213	5191	10127	15256	20096	25020
			11.5095	203	5191	10121	15252	20099	25024
			11.5226	191	5190	10113	15250	20102	25027
			11.5358	181	5189	10103	15248	20104	25029
			11.5489	174	5187	10094	15246	20104	25027
			11.562	171	5184	10087	15243	20103	25024
			11.5751	172	5180	10083	15239	20101	25019
			11.5883	176	5175	10083	15234	20099	25013
			11.6014	181	5170	10085	15227	20098	25009
			11.6145	185	5164	10087	15220	20099	25007
			11.6277	187	5159	10089	15212	20102	25008
			11.6408	187	5156	10089	15206	20107	25012
			11.6539	185	5153	10087	15200	20114	25018
			11.667	184	5152	10083	15196	20121	25025
			11.6802	185	5153	10080	15194	20127	25031
			11.6933	187	5154	10076	15193	20131	25034
			11.7064	191	5156	10073	15193	20133	25034
			11.7196	195	5157	10070	15193	20133	25030
			11.7327	198	5157	10067	15193	20131	25024
			11.7458	198	5155	10064	15193	20128	25017
			11.759	194	5153	10061	15192	20125	25011
			11.7721	187	5149	10060	15191	20123	25005
			11.7852	179	5145	10061	15189	20121	25002
			11.7984	170	5140	10066	15187	20121	25000
			11.8115	163	5135	10073	15184	20122	25000
			11.8246	159	5130	10081	15180	20125	25000
			11.8377	156	5124	10089	15176	20127	25000
			11.8509	155	5117	10093	15171	20130	25000
			11.864	153	5110	10092	15167	20132	25000
			11.8771	149	5102	10087	15164	20134	25002
			11.8903	143	5095	10078	15161	20135	25005
			11.9034	135	5089	10066	15160	20136	25008
			11.9165	127	5085	10054	15160	20134	25013
			11.9297	120	5083	10044	15161	20131	25017
			11.9428	115	5083	10036	15163	20127	25021
			11.9559	112	5084	10031	15164	20121	25024
			11.969	111	5087	10031	15164	20115	25025
			11.9822	111	5089	10033	15163	20111	25025
			11.9953	111	5091	10038	15160	20109	25024
			12.0084	111	5092	10045	15155	20110	25024
			12.0216	109	5092	10052	15150	20113	25025
			12.0347	107	5090	10058	15143	20120	25027
			12.0478	105	5088	10064	15137	20127	25029
			12.061	102	5085	10067	15131	20134	25033
			12.0741	100	5082	10069	15128	20139	25035
			12.0872	98	5079	10069	15126	20142	25037
			12.1004	97	5076	10067	15126	20143	25037
			12.1135	96	5074	10063	15127	20140	25035
			12.1266	96	5072	10056	15129	20137	25032
			12.1397	97	5073	10048	15130	20133	25028
			12.1529	99	5074	10039	15130	20130	25025
			12.166	101	5077	10029	15128	20129	25023
			12.1791	104	5081	10021	15126	20130	25021
			12.1923	106	5086	10014	15124	20132	25020
			12.2054	108	5089	10011	15122	20135	25018
			12.2185	108	5091	10010	15120	20137	25017
			12.2317	107	5090	10012	15120	20138	25014
			12.2448	104	5087	10015	15121	20138	25011
			12.2579	100	5082	10018	15122	20136	25008
			12.2711	94	5076	10021	15123	20133	25006
			12.2842	88	5070	10022	15122	20131	25006
			12.2973	82	5065	10023	15120	20129	25007
			12.3104	75	5061	10022	15116	20129	25010
			12.3236	70	5058	10021	15110	20128	25015
			12.3367	67	5057	10020	15103	20128	25020
			12.3498	67	5057	10019	15097	20128	25024
			12.363	70	5057	10019	15091	20127	25027
			12.3761	74	5057	10019	15087	20126	25027
			12.3892	80	5057	10020	15085	20125	25027
			12.4024	86	5058	10022	15084	20125	25025
			12.4155	89	5060	10024	15083	20125	25022
			12.4286	90	5061	10026	15084	20125	25020
			12.4417	89	5063	10027	15085	20124	25019
			12.4549	85	5063	10026	15086	20121	25020
			12.468	80	5062	10024	15088	20117	25022
			12.4811	75	5060	10020	15091	20113	25026
			12.4943	71	5057	10016	15094	20109	25030
			12.5074	66	5052	10011	15097	20107	25034
			12.5205	63	5047	10007	15100	20108	25037
			12.5336	59	5042	10004	15101	20112	25038
			12.5468	56	5039	10003	15100	20118	25036
			12.5599	53	5038	10002	15097	20125	25032
			12.573	51	5038	10002	15092	20131	25026
			12.5862	51	5041	10002	15086	20136	25020
			12.5993	52	5044	10002	15081	20139	25013
			12.6124	56	5047	10003	15077	20138	25008
			12.6256	60	5050	10003	15074	20136	25005
			12.6387	64	5052	10003	15074	20132	25005
			12.6518	66	5052	10004	15075	20128	25006
			12.665	67	5052	10004	15076	20124	25009
			12.6781	67	5051	10004	15078	20121	25014
			12.6912	65	5050	10004	15078	20120	25019
			12.7043	63	5050	10005	15076	20119	25024
			12.7175	61	5049	10006	15072	20119	25029
			12.7306	60	5049	10008	15067	20119	25031
			12.7437	57	5048	10011	15060	20118	25032
			12.7569	54	5047	10014	15053	20115	25030
			12.77	50	5045	10017	15047	20112	25027
			12.7831	45	5042	10020	15042	20107	25023
			12.7963	39	5039	10022	15039	20103	25018
			12.8094	34	5036	10024	15038	20100	25014
			12.8225	31	5034	10025	15039	20098	25010
			12.8356	30	5035	10026	15041	20098	25007
			12.8488	30	5037	10027	15044	20099	25006
			12.8619	33	5040	10027	15047	20100	25006
			12.875	37	5045	10025	15049	20101	25009
			12.8882	40	5051	10022	15051	20100	25015
			12.9013	43	5055	10019	15052	20098	25024
			12.9144	45	5058	10015	15052	20095	25036
			12.9276	45	5060	10013	15052	20090	25048
			12.9407	45	5060	10011	15051	20085	25058
			12.9538	44	5058	10010	15049	20080	25065
			12.967	43	5056	10010	15046	20076	25067
			12.9801	42	5053	10011	15043	20072	25064
			12.9932	42	5050	10011	15039	20070	25056
			13.0063	43	5047	10011	15036	20069	25046
			13.0195	46	5045	10010	15034	20071	25037
			13.0326	50	5043	10009	15033	20074	25030
			13.0457	55	5041	10008	15035	20079	25027
			13.0589	61	5039	10008	15039	20085	25027
			13.072	66	5039	10009	15044	20091	25029
			13.0851	69	5040	10010	15050	20094	25031
			13.0983	69	5043	10011	15056	20094	25034
			13.1114	68	5047	10012	15060	20090	25037
			13.1245	65	5052	10014	15061	20084	25038
			13.1377	61	5057	10016	15060	20075	25040
			13.1508	58	5061	10018	15057	20067	25041
			13.1639	57	5065	10020	15052	20062	25042
			13.177	58	5067	10021	15047	20059	25042
			13.1902	60	5068	10021	15041	20061	25041
			13.2033	63	5068	10019	15037	20065	25038
			13.2164	65	5067	10017	15034	20072	25035
			13.2296	65	5066	10013	15032	20079	25031
			13.2427	62	5065	10009	15032	20085	25029
			13.2558	57	5063	10005	15031	20089	25029
			13.269	50	5060	10002	15030	20090	25031
			13.2821	42	5056	10000	15029	20089	25033
			13.2952	33	5052	10000	15028	20087	25036
			13.3083	26	5048	10000	15026	20083	25037
			13.3215	21	5045	10001	15025	20081	25037
			13.3346	18	5044	10003	15025	20079	25036
			13.3477	17	5043	10004	15026	20078	25034
			13.3609	19	5044	10006	15028	20078	25033
			13.374	21	5045	10007	15029	20076	25034
			13.3871	26	5046	10008	15030	20073	25036
			13.4002	32	5047	10008	15029	20068	25040
			13.4134	38	5047	10009	15028	20061	25043
			13.4265	44	5046	10011	15025	20054	25047
			13.4396	48	5045	10013	15021	20049	25050
			13.4528	50	5044	10015	15018	20045	25053
			13.4659	50	5044	10017	15016	20045	25057
			13.479	47	5045	10018	15014	20048	25062
			13.4922	43	5047	10017	15014	20052	25067
			13.5053	40	5050	10014	15015	20058	25073
			13.5184	37	5053	10011	15016	20062	25077
			13.5315	37	5055	10007	15018	20065	25079
			13.5447	39	5056	10004	15019	20066	25079
			13.5578	42	5056	10002	15021	20066	25077
			13.5709	45	5056	10002	15022	20066	25072
			13.5841	48	5055	10004	15024	20066	25067
			13.5972	49	5054	10007	15026	20068	25062
			13.6103	48	5053	10011	15028	20069	25057
			13.6235	46	5051	10014	15031	20072	25053
			13.6366	41	5049	10016	15033	20075	25050
			13.6497	35	5046	10017	15034	20077	25047
			13.6629	29	5042	10017	15035	20079	25044
			13.676	23	5039	10016	15035	20079	25042
			13.6891	18	5035	10016	15034	20077	25041
			13.7022	16	5032	10015	15033	20074	25041
			13.7154	16	5030	10016	15031	20069	25043
			13.7285	18	5028	10017	15030	20064	25045
			13.7416	23	5029	10018	15030	20059	25046
			13.7548	29	5030	10019	15030	20053	25047
			13.7679	34	5033	10018	15031	20048	25046
			13.781	39	5036	10017	15033	20043	25045
			13.7942	43	5040	10015	15035	20038	25043
			13.8073	45	5043	10013	15036	20033	25043
			13.8204	46	5045	10011	15037	20028	25043
			13.8336	45	5047	10011	15037	20024	25046
			13.8467	42	5048	10012	15036	20022	25049
			13.8598	38	5050	10014	15036	20022	25053
			13.8729	34	5052	10017	15035	20023	25056
			13.8861	29	5056	10019	15035	20026	25058
			13.8992	25	5060	10021	15034	20029	25060
			13.9123	22	5066	10021	15033	20033	25060
			13.9255	21	5073	10019	15032	20036	25061
			13.9386	23	5079	10016	15029	20038	25062
			13.9517	25	5084	10013	15027	20038	25064
			13.9649	28	5087	10011	15023	20037	25066
			13.978	31	5089	10010	15019	20035	25068
			13.9911	33	5089	10011	15016	20033	25070
			14.0042	34	5088	10015	15014	20031	25071
			14.0174	35	5086	10020	15013	20032	25072
			14.0305	37	5084	10025	15012	20033	25072
			14.0436	40	5081	10030	15012	20036	25072
			14.0568	43	5080	10032	15012	20039	25072
			14.0699	48	5079	10031	15012	20041	25071
			14.083	52	5079	10027	15013	20041	25070
			14.0962	53	5079	10021	15014	20041	25070
			14.1093	53	5080	10016	15015	20039	25071
			14.1224	49	5080	10012	15017	20036	25073
			14.1356	44	5081	10011	15020	20033	25075
			14.1487	38	5081	10012	15023	20030	25079
			14.1618	31	5080	10015	15025	20027	25082
			14.1749	27	5078	10019	15027	20025	25083
			14.1881	24	5075	10023	15028	20023	25082
			14.2012	22	5071	10024	15027	20022	25079
			14.2143	23	5067	10024	15026	20022	25074
			14.2275	24	5063	10023	15024	20023	25068
			14.2406	25	5060	10021	15022	20024	25062
			14.2537	25	5059	10018	15021	20024	25058
			14.2668	25	5060	10017	15021	20025	25056
			14.28	23	5063	10016	15022	20024	25058
			14.2931	21	5067	10016	15024	20024	25062
			14.3062	19	5073	10016	15027	20025	25068
			14.3194	17	5078	10017	15030	20025	25073
			14.3325	16	5083	10018	15032	20027	25077
			14.3456	16	5087	10019	15034	20029	25079
			14.3588	17	5090	10021	15033	20031	25079
			14.3719	20	5093	10023	15031	20032	25078
			14.385	24	5095	10026	15029	20031	25077
			14.3981	28	5097	10029	15025	20029	25077
			14.4113	31	5099	10031	15022	20025	25077
			14.4244	33	5100	10032	15020	20022	25078
			14.4375	34	5101	10031	15019	20018	25078
			14.4507	33	5101	10029	15019	20017	25076
			14.4638	30	5101	10027	15020	20017	25074
			14.4769	28	5101	10025	15022	20019	25071
			14.4901	26	5102	10025	15024	20022	25069
			14.5032	24	5103	10029	15025	20026	25069
			14.5163	22	5105	10036	15025	20029	25070
			14.5295	20	5107	10046	15025	20030	25071
			14.5426	18	5109	10055	15023	20030	25072
			14.5557	16	5110	10064	15021	20028	25073
			14.5688	17	5111	10069	15018	20025	25072
			14.582	20	5111	10070	15016	20022	25069
			14.5951	27	5110	10067	15015	20019	25067
			14.6082	37	5108	10062	15016	20017	25064
			14.6214	48	5104	10057	15019	20017	25063
			14.6345	59	5100	10053	15023	20019	25063
			14.6476	67	5095	10050	15029	20023	25064
			14.6608	72	5090	10049	15036	20029	25066
			14.6739	72	5086	10049	15043	20037	25067
			14.687	68	5084	10049	15049	20045	25068
			14.7002	63	5085	10050	15053	20053	25069
			14.7133	57	5088	10052	15055	20061	25070
			14.7264	52	5093	10055	15054	20066	25072
			14.7395	49	5100	10060	15051	20070	25075
			14.7527	49	5107	10066	15046	20070	25080
			14.7658	51	5112	10072	15040	20068	25086
			14.7789	55	5115	10077	15035	20064	25093
			14.7921	59	5116	10080	15031	20059	25101
			14.8052	64	5115	10081	15028	20054	25107
			14.8183	66	5113	10080	15026	20050	25113
			14.8315	66	5110	10079	15026	20046	25116
			14.8446	64	5109	10077	15028	20044	25117
			14.8577	60	5108	10076	15030	20043	25117
			14.8708	54	5110	10076	15033	20044	25116
			14.884	47	5112	10074	15037	20045	25116
			14.8971	42	5114	10071	15041	20048	25117
			14.9102	39	5116	10066	15046	20050	25120
			14.9234	38	5118	10060	15050	20053	25123
			14.9365	40	5119	10054	15053	20056	25126
			14.9496	43	5119	10051	15056	20058	25127
			14.9628	47	5118	10051	15057	20061	25124
			14.9759	49	5117	10056	15057	20064	25119
			14.989	51	5117	10064	15056	20068	25113
			15.0022	51	5118	10076	15055	20070	25106
			15.0153	49	5119	10089	15054	20071	25101
			15.0284	47	5122	10100	15054	20070	25099
			15.0415	46	5126	10108	15055	20067	25101
			15.0547	46	5130	10112	15056	20063	25106
			15.0678	48	5135	10114	15058	20058	25112
			15.0809	50	5140	10113	15059	20054	25119
			15.0941	53	5146	10112	15059	20053	25125
			15.1072	57	5152	10109	15059	20056	25130
			15.1203	60	5157	10107	15058	20061	25132
			15.1334	62	5162	10104	15057	20069	25133
			15.1466	64	5165	10101	15057	20078	25134
			15.1597	66	5167	10099	15058	20085	25134
			15.1728	67	5168	10097	15061	20090	25135
			15.186	69	5169	10097	15066	20092	25137
			15.1991	71	5170	10099	15072	20091	25139
			15.2122	72	5173	10105	15079	20088	25140
			15.2254	72	5178	10113	15085	20084	25141
			15.2385	72	5184	10122	15090	20080	25141
			15.2516	71	5190	10131	15094	20078	25140
			15.2647	70	5196	10137	15096	20077	25139
			15.2779	71	5201	10139	15096	20078	25140
			15.291	71	5202	10137	15097	20082	25144
			15.3041	73	5200	10132	15096	20087	25151
			15.3173	75	5196	10127	15097	20093	25160
			15.3304	76	5189	10124	15097	20100	25171
			15.3435	77	5182	10124	15098	20107	25182
			15.3567	78	5177	10128	15099	20112	25191
			15.3698	79	5173	10135	15099	20116	25197
			15.3829	79	5171	10143	15098	20119	25199
			15.3961	79	5172	10149	15096	20120	25197
			15.4092	79	5174	10151	15094	20121	25189
			15.4223	79	5177	10149	15090	20122	25179
			15.4354	79	5181	10144	15087	20123	25166
			15.4486	80	5184	10138	15084	20126	25154
			15.4617	82	5188	10133	15083	20129	25145
			15.4748	85	5190	10131	15082	20133	25139
			15.488	90	5192	10134	15083	20137	25139
			15.5011	95	5194	10140	15085	20139	25144
			15.5142	99	5196	10149	15088	20141	25152
			15.5274	103	5197	10158	15091	20141	25161
			15.5405	105	5197	10165	15095	20141	25172
			15.5536	104	5197	10169	15099	20140	25181
			15.5668	101	5196	10169	15103	20140	25188
			15.5799	96	5195	10167	15106	20141	25194
			15.593	90	5195	10162	15108	20145	25197
			15.6061	84	5195	10156	15109	20151	25199
			15.6193	81	5196	10151	15109	20160	25198
			15.6324	79	5197	10148	15108	20168	25197
			15.6455	81	5198	10148	15108	20174	25196
			15.6587	86	5199	10150	15109	20179	25195
			15.6718	95	5200	10155	15113	20180	25195
			15.6849	105	5201	10161	15118	20180	25196
			15.6981	116	5201	10167	15125	20179	25197
			15.7112	126	5202	10173	15133	20178	25198
			15.7243	134	5204	10176	15140	20180	25199
			15.7374	140	5208	10179	15145	20184	25201
			15.7506	142	5212	10181	15146	20189	25205
			15.7637	143	5218	10182	15144	20193	25210
			15.7768	141	5224	10184	15139	20194	25216
			15.79	139	5230	10186	15132	20193	25222
			15.8031	138	5234	10189	15124	20190	25227
			15.8162	137	5238	10192	15119	20185	25232
			15.8293	137	5240	10194	15116	20181	25234
			15.8425	140	5241	10197	15117	20179	25236
			15.8556	143	5242	10200	15123	20180	25237
			15.8687	147	5243	10203	15133	20184	25239
			15.8819	152	5244	10206	15144	20191	25240
			15.895	155	5245	10209	15155	20199	25242
			15.9081	157	5247	10211	15165	20207	25244
			15.9213	156	5249	10213	15170	20215	25246
			15.9344	153	5251	10215	15171	20222	25246
			15.9475	150	5253	10218	15167	20227	25246
			15.9607	146	5256	10221	15160	20231	25246
			15.9738	143	5259	10224	15151	20234	25245
			15.9869	142	5263	10228	15144	20235	25245
			16.0001	144	5268	10231	15138	20236	25246
			16.0132	148	5273	10233	15136	20237	25247
			16.0263	153	5277	10234	15138	20238	25248
			16.0394	157	5280	10233	15142	20239	25250
			16.0526	160	5281	10231	15148	20240	25253
			16.0657	162	5281	10230	15154	20242	25258
			16.0788	163	5279	10230	15160	20243	25265
			16.092	164	5276	10230	15163	20245	25274
			16.1051	167	5272	10231	15166	20248	25284
			16.1182	171	5269	10232	15167	20253	25294
			16.1314	176	5268	10232	15167	20260	25301
			16.1445	182	5270	10233	15167	20267	25306
			16.1576	186	5273	10233	15167	20274	25308
			16.1707	190	5279	10235	15168	20280	25308
			16.1839	191	5286	10237	15170	20284	25305
			16.197	191	5293	10241	15173	20285	25302
			16.2101	189	5299	10247	15177	20284	25300
			16.2233	187	5305	10254	15180	20284	25301
			16.2364	183	5308	10263	15183	20284	25304
			16.2495	177	5310	10272	15186	20287	25310
			16.2627	170	5310	10281	15187	20292	25318
			16.2758	162	5309	10290	15188	20298	25328
			16.2889	155	5307	10296	15189	20306	25337
			16.302	150	5305	10299	15189	20313	25344
			16.3152	149	5303	10298	15189	20318	25346
			16.3283	153	5302	10294	15188	20322	25344
			16.3414	163	5303	10287	15187	20322	25337
			16.3546	178	5305	10279	15185	20321	25327
			16.3677	193	5309	10272	15182	20318	25315
			16.3808	206	5314	10266	15179	20314	25304
			16.394	215	5320	10263	15177	20312	25294
			16.4071	218	5325	10262	15177	20312	25287
			16.4202	216	5329	10264	15178	20315	25283
			16.4334	213	5332	10268	15183	20322	25282
			16.4465	210	5334	10275	15189	20331	25284
			16.4596	209	5335	10285	15197	20340	25287
			16.4727	212	5336	10296	15206	20348	25292
			16.4859	218	5338	10308	15214	20354	25299
			16.499	224	5341	10318	15220	20358	25307
			16.5121	230	5344	10325	15225	20360	25318
			16.5253	232	5347	10328	15227	20362	25328
			16.5384	231	5349	10326	15227	20365	25338
			16.5515	227	5351	10321	15225	20368	25346
			16.5647	222	5352	10315	15222	20372	25351
			16.5778	217	5353	10309	15220	20374	25354
			16.5909	215	5354	10304	15218	20374	25354
			16.604	215	5357	10303	15218	20371	25352
			16.6172	218	5360	10304	15218	20367	25349
			16.6303	223	5363	10307	15220	20363	25346
			16.6434	229	5366	10311	15223	20361	25341
			16.6566	235	5368	10315	15226	20364	25336
			16.6697	241	5368	10318	15228	20370	25330
			16.6828	246	5365	10318	15229	20380	25324
			16.6959	252	5362	10318	15229	20391	25319
			16.7091	257	5357	10316	15227	20401	25316
			16.7222	261	5355	10313	15225	20407	25318
			16.7353	264	5355	10312	15222	20409	25323
			16.7485	265	5359	10311	15219	20407	25333
			16.7616	265	5365	10313	15217	20405	25345
			16.7747	264	5373	10316	15216	20403	25356
			16.7879	262	5380	10321	15218	20403	25364
			16.801	261	5385	10328	15222	20406	25366
			16.8141	260	5386	10336	15228	20411	25362
			16.8273	261	5384	10344	15234	20417	25354
			16.8404	263	5378	10351	15241	20421	25344
			16.8535	265	5372	10357	15246	20422	25337
			16.8666	266	5365	10362	15249	20420	25334
			16.8798	267	5360	10363	15249	20416	25336
			16.8929	267	5358	10363	15248	20411	25343
			16.906	267	5358	10360	15244	20408	25353
			16.9192	266	5361	10356	15241	20408	25364
			16.9323	267	5365	10351	15238	20412	25372
			16.9454	270	5370	10347	15238	20419	25375
			16.9586	274	5374	10344	15240	20428	25375
			16.9717	282	5378	10342	15243	20436	25370
			16.9848	290	5381	10341	15249	20442	25363
			16.9979	299	5383	10341	15254	20445	25354
			17.0111	306	5385	10340	15260	20446	25346
			17.0242	312	5388	10338	15264	20444	25338
			17.0373	315	5390	10336	15267	20441	25332
			17.0505	315	5392	10333	15268	20438	25328
			17.0636	314	5394	10332	15268	20436	25326
			17.0767	311	5395	10333	15267	20435	25325
			17.0899	307	5395	10336	15266	20435	25327
			17.103	303	5393	10343	15265	20436	25331
			17.1161	298	5389	10351	15263	20437	25335
			17.1292	294	5385	10361	15261	20438	25340
			17.1424	291	5380	10370	15260	20438	25345
			17.1555	290	5375	10376	15258	20439	25347
			17.1686	292	5372	10379	15256	20439	25347
			17.1818	296	5371	10377	15254	20440	25345
			17.1949	302	5372	10372	15252	20441	25343
			17.208	309	5375	10365	15250	20442	25340
			17.2212	315	5379	10359	15248	20444	25338
			17.2343	320	5384	10355	15247	20448	25338
			17.2474	323	5387	10354	15247	20452	25340
			17.2605	324	5389	10356	15248	20456	25341
			17.2737	323	5387	10359	15250	20459	25340
			17.2868	322	5382	10363	15253	20462	25335
			17.2999	321	5373	10365	15257	20462	25328
			17.3131	320	5363	10365	15260	20459	25318
			17.3262	318	5352	10364	15262	20456	25308
			17.3393	315	5341	10361	15262	20451	25301
			17.3525	310	5331	10360	15262	20448	25298
			17.3656	303	5325	10359	15259	20445	25300
			17.3787	295	5321	10359	15256	20443	25307
			17.3919	288	5321	10361	15252	20443	25316
			17.405	284	5323	10363	15248	20442	25326
			17.4181	284	5328	10364	15245	20439	25333
			17.4312	288	5334	10364	15243	20435	25334
			17.4444	293	5341	10364	15242	20430	25329
			17.4575	299	5347	10362	15242	20423	25319
			17.4706	303	5352	10360	15241	20417	25307
			17.4838	305	5356	10358	15240	20412	25294
			17.4969	305	5357	10357	15239	20408	25284
			17.51	302	5355	10355	15237	20405	25278
			17.5232	298	5351	10354	15235	20402	25274
			17.5363	295	5346	10353	15234	20399	25273
			17.5494	291	5341	10350	15233	20395	25272
			17.5626	288	5335	10345	15232	20391	25270
			17.5757	285	5332	10338	15231	20387	25265
			17.5888	282	5329	10331	15230	20384	25258
			17.6019	280	5328	10324	15228	20384	25252
			17.6151	279	5326	10320	15225	20386	25247
			17.6282	280	5324	10320	15222	20390	25246
			17.6413	284	5321	10324	15218	20395	25248
			17.6545	290	5318	10333	15215	20400	25255
			17.6676	297	5314	10343	15214	20403	25263
			17.6807	302	5311	10352	15214	20404	25270
			17.6939	304	5310	10358	15215	20403	25274
			17.707	303	5312	10360	15217	20400	25275
			17.7201	298	5315	10357	15220	20396	25271
			17.7332	292	5320	10351	15222	20391	25264
			17.7464	285	5324	10343	15222	20386	25256
			17.7595	279	5326	10336	15222	20383	25248
			17.7726	275	5325	10331	15220	20380	25243
			17.7858	272	5320	10327	15218	20379	25239
			17.7989	271	5311	10325	15216	20379	25237
			17.812	269	5301	10322	15215	20380	25234
			17.8252	267	5291	10319	15215	20380	25230
			17.8383	263	5283	10314	15215	20380	25223
			17.8514	258	5278	10309	15216	20379	25215
			17.8646	252	5275	10302	15217	20378	25207
			17.8777	246	5275	10296	15217	20375	25200
			17.8908	241	5276	10291	15216	20372	25195
			17.9039	237	5278	10288	15214	20366	25193
			17.9171	234	5279	10287	15212	20359	25192
			17.9302	234	5279	10287	15210	20351	25190
			17.9433	235	5278	10289	15209	20342	25188
			17.9565	236	5275	10291	15209	20333	25185
			17.9696	236	5271	10293	15209	20327	25181
			17.9827	235	5267	10293	15209	20323	25178
			17.9959	232	5263	10292	15210	20323	25177
			18.009	227	5260	10288	15209	20324	25177
			18.0221	221	5257	10283	15206	20327	25178
			18.0352	215	5255	10278	15201	20328	25177
			18.0484	211	5254	10274	15195	20328	25173
			18.0615	209	5253	10271	15188	20325	25166
			18.0746	208	5251	10271	15181	20320	25157
			18.0878	208	5249	10272	15174	20312	25148
			18.1009	208	5244	10275	15170	20302	25141
			18.114	206	5238	10277	15168	20292	25139
			18.1272	204	5231	10277	15169	20282	25140
			18.1403	200	5222	10274	15171	20274	25144
			18.1534	196	5214	10268	15175	20268	25149
			18.1665	191	5207	10260	15178	20264	25153
			18.1797	187	5203	10252	15181	20263	25157
			18.1928	184	5203	10245	15182	20263	25158
			18.2059	181	5206	10240	15181	20265	25158
			18.2191	179	5211	10237	15178	20266	25157
			18.2322	179	5218	10236	15175	20267	25154
			18.2453	179	5225	10236	15173	20266	25151
			18.2585	181	5231	10236	15171	20265	25147
			18.2716	183	5235	10237	15170	20262	25143
			18.2847	184	5238	10238	15171	20260	25138
			18.2979	184	5240	10240	15172	20258	25133
			18.311	183	5241	10242	15172	20256	25130
			18.3241	180	5242	10245	15171	20255	25127
			18.3372	176	5240	10248	15169	20254	25124
			18.3504	173	5237	10251	15166	20252	25120
			18.3635	170	5232	10251	15162	20248	25116
			18.3766	167	5225	10250	15159	20244	25111
			18.3898	166	5216	10245	15156	20239	25105
			18.4029	165	5206	10239	15155	20235	25100
			18.416	165	5197	10231	15155	20233	25097
			18.4291	164	5190	10223	15155	20232	25096
			18.4423	163	5186	10217	15155	20232	25097
			18.4554	160	5183	10212	15154	20231	25098
			18.4685	156	5181	10209	15151	20228	25098
			18.4817	151	5179	10208	15146	20221	25096
			18.4948	145	5176	10208	15140	20211	25092
			18.5079	140	5173	10207	15133	20200	25087
			18.5211	135	5170	10205	15126	20190	25084
			18.5342	130	5166	10202	15121	20184	25084
			18.5473	126	5165	10199	15119	20183	25087
			18.5604	121	5165	10197	15119	20185	25093
			18.5736	115	5166	10196	15121	20189	25100
			18.5867	109	5168	10198	15126	20194	25106
			18.5998	103	5169	10202	15131	20195	25108
			18.613	99	5168	10206	15135	20195	25106
			18.6261	96	5165	10209	15138	20191	25101
			18.6392	97	5159	10209	15138	20187	25092
			18.6524	101	5152	10205	15136	20183	25083
			18.6655	106	5145	10197	15132	20179	25075
			18.6786	112	5140	10187	15127	20175	25070
			18.6918	117	5136	10178	15122	20170	25068
			18.7049	118	5136	10172	15118	20163	25067
			18.718	116	5137	10170	15116	20154	25066
			18.7311	111	5140	10173	15117	20145	25064
			18.7443	104	5144	10178	15118	20136	25059
			18.7574	97	5147	10185	15120	20129	25052
			18.7705	91	5147	10189	15122	20125	25043
			18.7837	87	5146	10190	15124	20126	25034
			18.7968	85	5142	10187	15125	20129	25026
			18.8099	86	5137	10180	15127	20135	25021
			18.8231	88	5130	10171	15129	20141	25018
			18.8362	91	5123	10163	15132	20146	25020
			18.8493	94	5117	10157	15134	20149	25024
			18.8624	94	5114	10155	15136	20150	25032
			18.8756	92	5113	10157	15136	20149	25041
			18.8887	87	5114	10160	15134	20146	25050
			18.9018	81	5117	10165	15130	20141	25056
			18.915	74	5120	10168	15123	20136	25060
			18.9281	69	5122	10167	15116	20131	25060
			18.9412	66	5122	10163	15108	20126	25056
			18.9544	67	5121	10156	15102	20120	25049
			18.9675	70	5119	10148	15098	20115	25040
			18.9806	74	5116	10140	15095	20109	25032
			18.9937	78	5114	10133	15095	20104	25026
			19.0069	81	5113	10130	15095	20099	25022
			19.02	81	5113	10129	15096	20096	25022
			19.0331	78	5115	10130	15096	20095	25023
			19.0463	74	5117	10131	15094	20096	25025
			19.0594	70	5119	10132	15091	20098	25028
			19.0725	65	5118	10132	15086	20100	25030
			19.0857	61	5116	10132	15081	20101	25032
			19.0988	59	5113	10130	15076	20100	25034
			19.1119	56	5109	10129	15072	20096	25035
			19.1251	54	5105	10130	15069	20090	25036
			19.1382	53	5103	10131	15069	20083	25036
			19.1513	53	5101	10134	15071	20076	25036
			19.1644	55	5101	10138	15074	20071	25035
			19.1776	56	5102	10140	15078	20071	25034
			19.1907	59	5101	10139	15082	20074	25033
			19.2038	60	5100	10135	15085	20080	25031
			19.217	59	5097	10128	15087	20086	25029
			19.2301	56	5093	10120	15088	20089	25026
			19.2432	51	5089	10111	15088	20087	25024
			19.2564	45	5086	10105	15088	20079	25023
			19.2695	38	5086	10103	15088	20067	25024
			19.2826	32	5089	10106	15088	20053	25025
			19.2958	27	5095	10111	15087	20040	25028
			19.3089	25	5101	10119	15086	20032	25030
			19.322	26	5107	10125	15084	20030	25033
			19.3351	30	5110	10129	15081	20033	25034
			19.3483	37	5110	10128	15078	20039	25034
			19.3614	45	5106	10124	15076	20046	25033
			19.3745	53	5101	10116	15074	20053	25031
			19.3877	60	5097	10106	15073	20056	25029
			19.4008	64	5093	10097	15071	20055	25027
			19.4139	64	5092	10092	15069	20052	25026
			19.4271	61	5094	10091	15067	20045	25025
			19.4402	56	5097	10095	15065	20038	25025
			19.4533	51	5101	10103	15062	20031	25026
			19.4664	46	5105	10113	15061	20025	25028
			19.4796	41	5106	10122	15061	20021	25030
			19.4927	38	5106	10129	15063	20019	25033
			19.5058	36	5104	10132	15065	20018	25036
			19.519	34	5102	10130	15069	20019	25038
			19.5321	32	5098	10125	15072	20021	25038
			19.5452	31	5095	10118	15074	20023	25035
			19.5584	32	5092	10109	15074	20024	25030
			19.5715	34	5089	10102	15072	20024	25024
			19.5846	37	5087	10096	15069	20023	25017
			19.5977	41	5084	10093	15065	20021	25010
			19.6109	44	5081	10092	15061	20019	25005
			19.624	45	5078	10094	15057	20018	25002
			19.6371	44	5076	10096	15054	20019	25000
			19.6503	39	5074	10097	15051	20022	25000
			19.6634	33	5073	10096	15048	20026	25000
			19.6765	26	5071	10092	15045	20031	25002
			19.6897	20	5069	10087	15041	20034	25004
			19.7028	15	5068	10080	15037	20036	25007
			19.7159	13	5066	10073	15033	20036	25011
			19.7291	14	5065	10068	15029	20036	25015
			19.7422	16	5064	10065	15026	20035	25017
			19.7553	20	5065	10064	15024	20035	25018
			19.7684	24	5065	10064	15023	20036	25017
			19.7816	28	5066	10064	15024	20037	25014
			19.7947	29	5066	10063	15026	20039	25011
			19.8078	29	5064	10060	15029	20039	25008
			19.821	27	5062	10057	15033	20037	25007
			19.8341	23	5058	10053	15038	20033	25007
			19.8472	18	5054	10050	15044	20028	25009
			19.8604	15	5051	10049	15050	20021	25012
			19.8735	14	5049	10051	15055	20014	25015
			19.8866	16	5049	10055	15059	20009	25018
			19.8997	19	5051	10061	15061	20004	25019
			19.9129	24	5054	10066	15061	20001	25019
			19.926	28	5058	10070	15060	20000	25017
			19.9391	30	5061	10070	15058	20000	25014
			19.9523	31	5063	10066	15056	20000	25013
			19.9654	30	5062	10061	15054	20000	25012
			19.9785	28	5060	10055	15053	20001	25012
			19.9916	25	5057	10050	15052	20001	25013
			20.0048	24	5053	10048	15053	20001	25015
			20.0179	22	5050	10049	15054	20001	25016
			20.031	21	5048	10052	15055	20001	25017
			20.0442	19	5048	10058	15055	20000	25018
			20.0573	16	5049	10063	15055	20000	25019
			20.0704	13	5052	10069	15054	20000	25020
			20.0836	10	5054	10074	15053	20001	25021
			20.0967	8	5057	10077	15053	20003	25023
			20.1098	8	5058	10079	15053	20005	25025
			20.123	11	5059	10078	15055	20007	25027
			20.1361	16	5059	10076	15056	20008	25028
			20.1492	23	5059	10072	15058	20009	25028
			20.1623	31	5060	10067	15059	20009	25028
			20.1755	39	5061	10062	15059	20008	25027
			20.1886	44	5062	10059	15056	20006	25026
			20.2017	47	5062	10057	15052	20005	25024
			20.2149	46	5061	10056	15046	20004	25023
			20.228	42	5058	10057	15038	20004	25023
			20.2411	37	5055	10057	15030	20004	25023
			20.2543	31	5052	10056	15024	20004	25024
			20.2674	26	5050	10054	15019	20004	25024
			20.2805	24	5049	10051	15016	20003	25024
			20.2936	23	5050	10047	15016	20002	25024
			20.3068	25	5054	10043	15018	20001	25024
			20.3199	28	5058	10042	15022	20001	25025
			20.333	31	5063	10042	15026	20001	25027
			20.3462	32	5067	10045	15029	20002	25028
			20.3593	33	5069	10049	15033	20002	25030
			20.3724	32	5070	10054	15035	20002	25031
			20.3856	32	5068	10058	15036	20001	25031
			20.3987	31	5065	10061	15036	20001	25029
			20.4118	32	5059	10061	15036	20001	25026
			20.4249	33	5052	10059	15037	20000	25021
			20.4381	36	5045	10055	15038	20000	25018
			20.4512	39	5038	10050	15040	20000	25014
			20.4643	40	5033	10045	15043	20000	25013
			20.4775	39	5030	10042	15045	20001	25014
			20.4906	37	5029	10042	15046	20003	25015
			20.5037	33	5031	10043	15047	20005	25018
			20.5169	29	5035	10046	15047	20007	25020
			20.53	27	5041	10048	15047	20008	25022
			20.5431	26	5048	10049	15046	20008	25024
			20.5563	27	5055	10047	15044	20008	25025
			20.5694	30	5061	10043	15041	20007	25025
			20.5825	33	5065	10038	15038	20005	25026
			20.5956	36	5066	10034	15036	20004	25027
			20.6088	37	5063	10032	15035	20002	25027
			20.6219	37	5058	10033	15036	20001	25028
			20.635	36	5051	10036	15039	20001	25028
			20.6482	34	5042	10040	15041	20000	25027
			20.6613	31	5034	10044	15044	20000	25026
			20.6744	30	5027	10046	15046	20000	25024
			20.6876	30	5023	10046	15047	20001	25024
			20.7007	31	5023	10044	15045	20003	25024
			20.7138	34	5027	10041	15040	20006	25024
			20.7269	38	5034	10039	15035	20010	25026
			20.7401	41	5045	10036	15029	20014	25027
			20.7532	43	5058	10036	15024	20017	25027
			20.7663	43	5070	10036	15020	20018	25027
			20.7795	40	5080	10037	15019	20018	25025
			20.7926	37	5087	10038	15019	20017	25022
			20.8057	34	5089	10039	15022	20014	25018
			20.8189	33	5085	10040	15027	20011	25015
			20.832	35	5076	10041	15032	20009	25013
			20.8451	38	5065	10041	15037	20008	25013
			20.8583	43	5052	10042	15041	20007	25015
			20.8714	47	5041	10043	15043	20007	25019
			20.8845	49	5033	10044	15044	20007	25023
			20.8976	49	5031	10043	15043	20007	25028
			20.9108	47	5035	10040	15040	20006	25032
			20.9239	44	5043	10036	15037	20005	25036
			20.937	41	5054	10032	15033	20003	25038
			20.9502	39	5066	10027	15029	20002	25038
			20.9633	38	5076	10024	15026	20001	25037
			20.9764	39	5082	10023	15025	20000	25035
			20.9896	39	5082	10024	15024	20000	25033
			21.0027	38	5076	10026	15025	20001	25031
			21.0158	36	5066	10028	15027	20002	25028
			21.0289	33	5053	10030	15029	20004	25025
			21.0421	29	5040	10029	15031	20006	25023
			21.0552	26	5029	10028	15034	20008	25022
			21.0683	24	5022	10026	15036	20010	25021
			21.0815	24	5020	10024	15038	20011	25023
			21.0946	26	5022	10026	15039	20011	25025
			21.1077	29	5027	10029	15039	20010	25029
			21.1209	33	5034	10035	15038	20008	25034
			21.134	37	5041	10040	15036	20006	25038
			21.1471	39	5047	10045	15033	20004	25041
			21.1603	40	5052	10045	15031	20003	25044
			21.1734	39	5054	10042	15030	20003	25045
			21.1865	36	5054	10036	15030	20004	25045
			21.1996	31	5052	10029	15033	20005	25044
			21.2128	27	5049	10023	15036	20006	25042
			21.2259	24	5046	10019	15041	20007	25039
			21.239	23	5043	10020	15046	20007	25036
			21.2522	22	5041	10024	15049	20007	25034
			21.2653	22	5039	10030	15051	20007	25033
			21.2784	23	5037	10036	15051	20008	25033
			21.2916	23	5036	10040	15048	20009	25034
			21.3047	23	5035	10042	15043	20012	25036
			21.3178	24	5036	10040	15038	20014	25038
			21.3309	25	5038	10035	15034	20018	25040
			21.3441	27	5041	10029	15032	20021	25041
			21.3572	29	5045	10023	15033	20023	25041
			21.3703	30	5047	10018	15035	20025	25040
			21.3835	32	5049	10015	15040	20025	25038
			21.3966	33	5050	10014	15046	20023	25036
			21.4097	36	5048	10015	15051	20022	25033
			21.4229	39	5046	10015	15055	20019	25031
			21.436	44	5043	10016	15057	20017	25029
			21.4491	50	5039	10017	15056	20016	25029
			21.4622	57	5035	10017	15052	20016	25032
			21.4754	61	5031	10018	15047	20016	25037
			21.4885	63	5028	10021	15041	20016	25045
			21.5016	61	5025	10024	15034	20016	25054
			21.5148	55	5024	10028	15029	20015	25062
			21.5279	48	5024	10033	15024	20013	25068
			21.541	40	5026	10038	15021	20011	25068
			21.5542	33	5030	10042	15020	20010	25065
			21.5673	29	5035	10043	15020	20008	25057
			21.5804	27	5042	10042	15022	20007	25046
			21.5936	28	5048	10037	15025	20007	25037
			21.6067	29	5053	10031	15029	20007	25029
			21.6198	31	5057	10024	15032	20007	25024
			21.6329	34	5059	10018	15035	20007	25023
			21.6461	36	5057	10015	15037	20007	25025
			21.6592	39	5054	10015	15037	20006	25028
			21.6723	44	5048	10016	15035	20006	25031
			21.6855	49	5041	10019	15032	20007	25032
			21.6986	54	5034	10022	15029	20009	25032
			21.7117	57	5028	10023	15026	20011	25030
			21.7248	58	5023	10023	15024	20013	25027
			21.738	56	5020	10022	15023	20015	25025
			21.7511	51	5019	10020	15024	20015	25024
			21.7642	44	5020	10019	15025	20015	25025
			21.7774	37	5022	10018	15027	20013	25028
			21.7905	31	5023	10018	15030	20011	25033
			21.8036	29	5024	10020	15031	20009	25038
			21.8168	31	5024	10023	15031	20008	25043
			21.8299	37	5024	10027	15030	20008	25048
			21.843	46	5023	10032	15027	20008	25053
			21.8561	55	5023	10036	15023	20010	25056
			21.8693	63	5023	10039	15018	20012	25058
			21.8824	68	5025	10040	15013	20013	25057
			21.8955	71	5027	10038	15011	20013	25054
			21.9087	70	5030	10034	15011	20013	25048
			21.9218	66	5033	10028	15013	20011	25043
			21.9349	61	5037	10021	15019	20009	25038
			21.9481	54	5040	10015	15026	20006	25037
			21.9612	47	5043	10010	15034	20004	25038
			21.9743	40	5044	10009	15040	20002	25043
			21.9875	35	5043	10010	15046	20000	25050
			22.0006	31	5041	10012	15048	20000	25057
			22.0137	30	5037	10016	15048	20000	25061
			22.0268	32	5033	10021	15047	20000	25062
			22.04	36	5028	10024	15044	20002	25058
			22.0531	42	5024	10026	15040	20004	25052
			22.0662	49	5021	10025	15037	20007	25045
			22.0794	55	5020	10024	15036	20011	25040
			22.0925	60	5021	10021	15035	20015	25038
			22.1056	64	5023	10017	15035	20018	25040
			22.1188	64	5026	10014	15036	20020	25044
			22.1319	62	5029	10012	15035	20020	25048
			22.145	56	5032	10011	15034	20018	25052
			22.1581	47	5035	10012	15033	20014	25054
			22.1713	37	5036	10014	15032	20010	25055
			22.1844	28	5036	10016	15030	20006	25055
			22.1975	22	5035	10018	15030	20004	25054
			22.2107	22	5034	10018	15030	20002	25054
			22.2238	28	5033	10018	15031	20003	25053
			22.2369	39	5033	10016	15033	20006	25052
			22.2501	51	5033	10013	15035	20010	25048
			22.2632	62	5035	10010	15037	20015	25044
			22.2763	68	5037	10008	15038	20018	25037
			22.2894	68	5040	10007	15040	20020	25031
			22.3026	62	5043	10007	15041	20021	25027
			22.3157	52	5044	10009	15042	20019	25026
			22.3288	42	5044	10012	15043	20017	25028
			22.342	34	5043	10016	15043	20015	25034
			22.3551	29	5039	10019	15043	20013	25041
			22.3682	27	5035	10022	15043	20014	25049
			22.3814	28	5029	10022	15043	20016	25055
			22.3945	28	5024	10020	15043	20020	25058
			22.4076	27	5020	10017	15044	20025	25058
			22.4208	24	5017	10014	15044	20030	25055
			22.4339	21	5016	10011	15044	20035	25050
			22.447	19	5015	10009	15043	20038	25044
			22.4601	18	5015	10009	15041	20041	25038
			22.4733	21	5015	10010	15038	20042	25034
			22.4864	27	5015	10012	15034	20042	25031
			22.4995	34	5015	10014	15031	20040	25030
			22.5127	42	5013	10016	15028	20037	25032
			22.5258	48	5012	10016	15027	20033	25034
			22.5389	51	5011	10016	15026	20029	25037
			22.5521	51	5011	10015	15027	20026	25040
			22.5652	48	5013	10014	15028	20023	25041
			22.5783	43	5016	10013	15030	20023	25041
			22.5914	38	5020	10013	15032	20025	25038
			22.6046	34	5025	10014	15032	20028	25034
			22.6177	31	5030	10015	15033	20031	25029
			22.6308	30	5035	10016	15032	20035	25025
			22.644	30	5037	10017	15031	20038	25022
			22.6571	32	5039	10019	15030	20038	25022
			22.6702	35	5038	10021	15029	20037	25024
			22.6834	38	5037	10022	15028	20033	25028
			22.6965	42	5035	10024	15028	20029	25034
			22.7096	46	5033	10025	15029	20025	25042
			22.7228	48	5031	10027	15030	20023	25050
			22.7359	48	5029	10029	15031	20024	25058
			22.749	47	5028	10031	15032	20027	25063
			22.7621	43	5027	10032	15031	20032	25066
			22.7753	39	5025	10031	15030	20038	25065
			22.7884	35	5023	10029	15027	20044	25061
			22.8015	31	5020	10026	15024	20047	25055
			22.8147	29	5017	10021	15020	20048	25047
			22.8278	28	5015	10016	15017	20047	25041
			22.8409	28	5013	10012	15015	20044	25037
			22.8541	29	5012	10008	15015	20039	25036
			22.8672	29	5011	10006	15017	20035	25038
			22.8803	28	5010	10005	15020	20031	25042
			22.8935	25	5009	10005	15024	20029	25046
			22.9066	22	5009	10005	15029	20027	25049
			22.9197	19	5010	10006	15033	20026	25048
			22.9328	18	5012	10007	15036	20026	25045
			22.946	18	5015	10010	15038	20027	25039
			22.9591	20	5017	10013	15037	20029	25034
			22.9722	23	5019	10018	15035	20031	25030
			22.9854	27	5020	10022	15031	20034	25029
			22.9985	30	5020	10026	15026	20037	25032
			23.0116	31	5019	10029	15020	20039	25038
			23.0248	31	5017	10030	15015	20039	25046
			23.0379	30	5016	10028	15011	20038	25053
			23.051	27	5015	10025	15009	20035	25058
			23.0641	24	5015	10020	15009	20032	25058
			23.0773	21	5015	10015	15011	20028	25055
			23.0904	19	5015	10010	15014	20026	25049
			23.1035	19	5015	10007	15018	20026	25041
			23.1167	21	5014	10005	15023	20027	25035
			23.1298	23	5014	10006	15028	20030	25031
			23.1429	27	5014	10008	15033	20034	25032
			23.1561	31	5015	10012	15036	20040	25037
			23.1692	33	5017	10016	15038	20045	25044
			23.1823	34	5018	10020	15038	20049	25053
			23.1954	34	5019	10024	15037	20052	25060
			23.2086	31	5019	10029	15034	20052	25063
			23.2217	28	5018	10034	15031	20051	25063
			23.2348	25	5016	10039	15027	20048	25060
			23.248	23	5015	10043	15025	20045	25055
			23.2611	23	5014	10045	15024	20042	25050
			23.2742	26	5014	10045	15023	20040	25046
			23.2873	30	5015	10042	15024	20038	25046
			23.3005	35	5016	10037	15025	20038	25048
			23.3136	40	5017	10029	15027	20039	25050
			23.3267	44	5019	10021	15028	20040	25053
			23.3399	47	5022	10013	15028	20042	25055
			23.353	46	5025	10007	15028	20044	25055
			23.3661	43	5028	10003	15027	20044	25054
			23.3793	39	5030	10001	15027	20043	25052
			23.3924	33	5031	10002	15028	20042	25049
			23.4055	27	5030	10005	15030	20039	25046
			23.4187	21	5027	10008	15032	20037	25043
			23.4318	18	5023	10012	15036	20037	25040
			23.4449	15	5018	10015	15040	20040	25038
			23.4581	14	5013	10018	15043	20046	25037
			23.4712	13	5009	10020	15046	20054	25038
			23.4843	13	5006	10022	15047	20063	25040
			23.4974	12	5006	10024	15046	20070	25043
			23.5106	12	5007	10026	15044	20073	25046
			23.5237	11	5011	10026	15040	20073	25050
			23.5368	11	5015	10025	15036	20068	25053
			23.55	12	5020	10022	15031	20061	25056
			23.5631	12	5024	10019	15026	20053	25059
			23.5762	12	5027	10015	15022	20047	25063
			23.5893	12	5028	10011	15019	20044	25068
			23.6025	13	5028	10009	15018	20044	25072
			23.6156	14	5026	10009	15017	20047	25075
			23.6287	15	5023	10010	15018	20053	25075
			23.6419	16	5019	10012	15019	20060	25072
			23.655	17	5016	10014	15020	20066	25066
			23.6681	16	5014	10016	15021	20070	25058
			23.6813	15	5014	10018	15023	20073	25049
			23.6944	13	5016	10020	15026	20073	25042
			23.7075	10	5019	10021	15030	20071	25038
			23.7206	8	5024	10022	15034	20068	25038
			23.7338	8	5029	10022	15038	20064	25043
			23.7469	11	5034	10021	15041	20060	25050
			23.76	16	5036	10019	15043	20058	25060
			23.7732	24	5036	10017	15043	20058	25070
			23.7863	33	5035	10015	15041	20060	25078
			23.7994	41	5032	10014	15038	20064	25083
			23.8126	48	5029	10013	15034	20068	25083
			23.8257	51	5027	10014	15030	20071	25078
			23.8388	51	5027	10017	15028	20072	25069
			23.852	49	5027	10020	15027	20070	25059
			23.8651	44	5028	10023	15027	20067	25048
			23.8782	39	5029	10026	15028	20063	25039
			23.8913	35	5030	10029	15029	20061	25034
			23.9045	31	5030	10031	15029	20061	25034
			23.9176	30	5029	10033	15029	20062	25038
			23.9307	29	5028	10034	15026	20066	25045
			23.9439	30	5027	10034	15023	20069	25054
			23.957	33	5027	10033	15019	20072	25062
			23.9701	36	5027	10031	15014	20073	25068
			23.9833	40	5028	10029	15010	20073	25071
			23.9964	43	5030	10025	15009	20072	25069
			24.0095	46	5032	10021	15009	20071	25065
			24.0226	46	5032	10017	15011	20073	25060
			24.0358	45	5032	10014	15015	20076	25053
			24.0489	43	5030	10013	15021	20080	25049
			24.062	42	5027	10012	15028	20085	25047
			24.0752	41	5023	10013	15034	20090	25047
			24.0883	42	5020	10014	15038	20093	25050
			24.1014	43	5019	10015	15041	20094	25055
			24.1146	44	5020	10015	15042	20093	25060
			24.1277	44	5024	10014	15041	20089	25066
			24.1408	40	5029	10013	15038	20084	25070
			24.1539	34	5036	10011	15034	20077	25073
			24.1671	27	5042	10010	15029	20069	25074
			24.1802	20	5045	10010	15024	20061	25074
			24.1933	14	5047	10011	15020	20053	25073
			24.2065	11	5045	10013	15017	20047	25071
			24.2196	11	5042	10017	15015	20043	25069
			24.2327	12	5037	10021	15014	20041	25068
			24.2459	14	5033	10025	15014	20043	25067
			24.259	15	5030	10029	15014	20046	25067
			24.2721	15	5029	10033	15015	20052	25066
			24.2853	13	5029	10037	15017	20058	25065
			24.2984	11	5031	10040	15020	20064	25064
			24.3115	9	5033	10041	15023	20068	25063
			24.3246	8	5034	10039	15025	20072	25064
			24.3378	10	5034	10036	15026	20074	25066
			24.3509	15	5033	10032	15026	20076	25069
			24.364	21	5030	10027	15025	20079	25073
			24.3772	29	5027	10023	15024	20082	25078
			24.3903	35	5025	10020	15023	20086	25082
			24.4034	40	5025	10019	15022	20091	25084
			24.4166	41	5027	10020	15023	20095	25085
			24.4297	40	5031	10022	15024	20097	25084
			24.4428	37	5038	10023	15026	20096	25083
			24.456	35	5045	10023	15028	20091	25081
			24.4691	33	5050	10022	15030	20084	25080
			24.4822	34	5053	10021	15030	20075	25078
			24.4953	37	5052	10019	15030	20067	25075
			24.5085	41	5048	10020	15029	20060	25073
			24.5216	45	5041	10022	15027	20056	25071
			24.5347	49	5033	10025	15025	20054	25069
			24.5479	50	5025	10030	15023	20053	25067
			24.561	50	5020	10033	15022	20053	25067
			24.5741	48	5017	10036	15022	20053	25068
			24.5873	45	5017	10037	15022	20052	25069
			24.6004	42	5019	10036	15023	20051	25069
			24.6135	37	5022	10034	15024	20049	25068
			24.6266	32	5025	10032	15026	20048	25067
			24.6398	27	5027	10030	15028	20049	25064
			24.6529	23	5028	10028	15031	20052	25061
			24.666	20	5028	10026	15033	20059	25058
			24.6792	19	5027	10024	15034	20067	25056
			24.6923	21	5025	10022	15035	20077	25056
			24.7054	26	5022	10021	15035	20086	25058
			24.7186	33	5020	10020	15034	20093	25063
			24.7317	40	5018	10021	15032	20096	25069
			24.7448	47	5017	10022	15030	20094	25076
			24.758	52	5017	10024	15029	20089	25083
			24.7711	55	5018	10025	15029	20081	25088
			24.7842	54	5020	10025	15030	20074	25091
			24.7973	52	5021	10024	15031	20068	25089
			24.8105	49	5022	10022	15032	20066	25084
			24.8236	45	5023	10019	15032	20068	25076
			24.8367	41	5024	10015	15032	20073	25069
			24.8499	37	5025	10012	15030	20080	25062
			24.863	34	5028	10010	15028	20087	25060
			24.8761	32	5031	10009	15026	20093	25061
			24.8893	31	5036	10010	15025	20095	25066
			24.9024	31	5041	10012	15025	20095	25072
			24.9155	31	5045	10015	15027	20093	25079
			24.9286	31	5048	10019	15029	20089	25084
			24.9418	29	5049	10025	15032	20084	25087
			24.9549	27	5049	10031	15034	20079	25088
			24.968	24	5047	10039	15036	20075	25086
			24.9812	22	5046	10047	15036	20071	25083
			24.9943	20	5047	10054	15035	20069	25079
			25.0074	21	5051	10059	15033	20068	25074
			25.0206	23	5058	10060	15030	20069	25069
			25.0337	27	5066	10058	15029	20071	25065
			25.0468	32	5075	10052	15028	20073	25062
			25.0599	35	5082	10045	15029	20075	25061
			25.0731	37	5085	10038	15031	20077	25061
			25.0862	38	5084	10032	15034	20078	25063
			25.0993	37	5078	10029	15036	20078	25064
			25.1125	37	5069	10028	15037	20077	25064
			25.1256	37	5058	10030	15037	20076	25062
			25.1387	38	5048	10033	15035	20076	25058
			25.1518	40	5039	10038	15031	20075	25055
			25.165	42	5034	10042	15028	20074	25054
			25.1781	43	5032	10048	15025	20074	25055
			25.1913	43	5033	10053	15024	20073	25061
			25.2044	42	5036	10058	15024	20073	25068
			25.2175	40	5039	10062	15027	20074	25076
			25.2306	40	5042	10064	15031	20077	25082
			25.2438	41	5044	10063	15036	20082	25084
			25.2569	43	5045	10059	15040	20088	25081
			25.27	47	5045	10053	15042	20094	25074
			25.2832	50	5045	10045	15043	20098	25064
			25.2963	51	5046	10038	15042	20099	25056
			25.3094	50	5047	10033	15039	20096	25051
			25.3225	46	5049	10030	15035	20089	25050
			25.3357	40	5051	10030	15031	20079	25052
			25.3488	33	5052	10031	15028	20068	25056
			25.3619	26	5053	10033	15027	20057	25061
			25.3751	20	5052	10034	15027	20049	25065
			25.3882	17	5049	10035	15028	20044	25068
			25.4013	16	5046	10034	15031	20041	25070
			25.4145	18	5042	10032	15034	20042	25073
			25.4276	23	5038	10029	15036	20045	25076
			25.4407	31	5035	10026	15038	20049	25080
			25.4538	42	5034	10024	15038	20053	25083
			25.467	54	5036	10022	15036	20058	25085
			25.4801	66	5040	10022	15033	20062	25084
			25.4932	78	5045	10023	15029	20066	25080
			25.5064	85	5052	10026	15025	20068	25075
			25.5195	88	5058	10030	15022	20070	25069
			25.5326	86	5064	10034	15020	20070	25065
			25.5458	78	5067	10037	15020	20070	25062
			25.5589	68	5069	10040	15022	20069	25062
			25.572	57	5068	10039	15027	20070	25063
			25.5851	49	5065	10036	15033	20072	25064
			25.5983	44	5059	10031	15039	20074	25065
			25.6114	42	5053	10024	15044	20077	25065
			25.6245	44	5045	10018	15049	20077	25063
			25.6377	47	5037	10013	15051	20076	25060
			25.6508	49	5031	10013	15051	20071	25056
			25.6639	49	5028	10017	15049	20064	25052
			25.6771	48	5027	10025	15045	20055	25049
			25.6902	46	5029	10036	15040	20046	25049
			25.7033	44	5033	10049	15034	20040	25051
			25.7165	44	5039	10061	15029	20036	25056
			25.7296	45	5046	10071	15024	20036	25064
			25.7427	48	5052	10076	15020	20039	25073
			25.7558	50	5058	10076	15019	20046	25081
			25.769	50	5062	10073	15020	20053	25086
			25.7821	49	5065	10066	15023	20060	25086
			25.7952	47	5067	10058	15028	20066	25081
			25.8084	43	5067	10050	15034	20070	25071
			25.8215	39	5065	10042	15041	20071	25058
			25.8346	37	5062	10035	15047	20070	25045
			25.8478	35	5056	10028	15051	20067	25035
			25.8609	35	5049	10023	15053	20062	25029
			25.874	37	5042	10018	15051	20057	25029
			25.8871	39	5035	10016	15047	20053	25034
			25.9003	42	5031	10016	15041	20050	25041
			25.9134	45	5030	10019	15034	20049	25048
			25.9265	47	5032	10024	15028	20050	25054
			25.9397	50	5037	10031	15024	20050	25057
			25.9528	51	5044	10038	15021	20051	25056
			25.9659	51	5051	10043	15021	20052	25052
			25.9791	50	5058	10046	15022	20052	25047
			25.9922	47	5063	10044	15026	20052	25042
			26.0053	44	5065	10039	15031	20051	25041
			26.0185	41	5066	10031	15037	20049	25042
			26.0316	39	5065	10024	15043	20047	25045
			26.0447	37	5063	10017	15050	20044	25049
			26.0578	37	5061	10014	15057	20041	25052
			26.071	39	5058	10015	15064	20037	25051
			26.0841	41	5055	10021	15069	20034	25049
			26.0972	44	5053	10030	15072	20031	25046
			26.1104	46	5050	10040	15072	20030	25043
			26.1235	47	5048	10051	15068	20029	25043
			26.1366	47	5046	10059	15062	20030	25045
			26.1498	44	5044	10063	15053	20032	25050
			26.1629	41	5043	10063	15043	20035	25055
			26.176	37	5043	10059	15033	20036	25059
			26.1892	33	5044	10053	15025	20037	25058
			26.2023	31	5045	10046	15020	20037	25053
			26.2154	31	5046	10040	15017	20035	25044
			26.2285	34	5047	10036	15019	20033	25033
			26.2417	38	5047	10035	15022	20031	25024
			26.2548	44	5045	10036	15028	20029	25019
			26.2679	51	5044	10038	15033	20027	25020
			26.2811	58	5043	10040	15038	20025	25026
			26.2942	63	5043	10040	15041	20024	25037
			26.3073	66	5045	10038	15043	20024	25048
			26.3205	66	5049	10034	15042	20025	25057
			26.3336	64	5054	10029	15040	20027	25062
			26.3467	61	5059	10022	15038	20030	25062
			26.3598	57	5062	10017	15037	20033	25058
			26.373	56	5063	10014	15037	20036	25051
			26.3861	56	5060	10014	15039	20036	25044
			26.3992	59	5053	10017	15041	20035	25039
			26.4124	62	5044	10023	15045	20032	25037
			26.4255	64	5034	10031	15048	20029	25036
			26.4386	64	5024	10040	15051	20027	25038
			26.4518	62	5016	10048	15053	20027	25040
			26.4649	56	5010	10053	15053	20030	25041
			26.478	50	5008	10056	15052	20035	25041
			26.4911	44	5008	10054	15050	20041	25039
			26.5043	39	5009	10049	15049	20045	25036
			26.5174	37	5012	10042	15048	20047	25031
			26.5305	38	5015	10034	15047	20045	25027
			26.5437	40	5019	10027	15047	20041	25023
			26.5568	43	5023	10024	15047	20034	25019
			26.5699	46	5028	10023	15047	20027	25019
			26.5831	46	5034	10026	15046	20022	25020
			26.5962	45	5040	10030	15045	20018	25023
			26.6093	41	5046	10033	15043	20016	25028
			26.6225	38	5050	10035	15041	20017	25032
			26.6356	35	5053	10035	15040	20019	25035
			26.6487	33	5053	10034	15041	20022	25037
			26.6618	33	5051	10032	15043	20025	25038
			26.675	34	5047	10030	15047	20028	25037
			26.6881	35	5042	10028	15052	20031	25035
			26.7012	35	5037	10028	15056	20035	25033
			26.7144	35	5034	10028	15059	20038	25031
			26.7275	34	5031	10028	15060	20041	25029
			26.7406	34	5030	10027	15060	20043	25026
			26.7538	36	5030	10025	15056	20043	25024
			26.7669	40	5031	10023	15052	20043	25021
			26.78	45	5033	10021	15047	20041	25019
			26.7931	50	5036	10018	15043	20038	25017
			26.8063	53	5039	10017	15041	20035	25017
			26.8194	53	5042	10016	15041	20032	25018
			26.8325	48	5045	10017	15042	20029	25020
			26.8457	39	5046	10018	15045	20027	25021
			26.8588	28	5046	10020	15048	20026	25021
			26.8719	18	5044	10022	15050	20025	25020
			26.885	10	5040	10023	15050	20024	25018
			26.8982	7	5036	10025	15049	20022	25015
			26.9113	9	5031	10027	15046	20020	25011
			26.9244	15	5027	10028	15043	20016	25009
			26.9376	24	5024	10030	15039	20013	25009
			26.9507	34	5023	10032	15037	20010	25011
			26.9638	43	5024	10033	15036	20008	25016
			26.977	49	5026	10034	15035	20008	25023
			26.9901	53	5029	10034	15033	20008	25031
			27.0032	54	5032	10033	15031	20010	25039
			27.0163	52	5035	10031	15027	20013	25044
			27.0295	49	5038	10028	15023	20015	25047
			27.0426	45	5041	10025	15018	20017	25046
			27.0557	41	5043	10021	15015	20019	25042
			27.0689	36	5045	10017	15013	20020	25036
			27.082	32	5046	10014	15014	20021	25029
			27.0951	28	5046	10012	15016	20021	25022
			27.1083	26	5046	10012	15021	20021	25017
			27.1214	26	5044	10015	15026	20021	25013
			27.1345	28	5042	10019	15032	20020	25013
			27.1477	31	5039	10024	15036	20019	25013
			27.1608	34	5036	10028	15038	20017	25015
			27.1739	37	5032	10030	15038	20015	25018
			27.187	37	5028	10030	15036	20013	25020
			27.2002	35	5024	10027	15033	20011	25021
			27.2133	32	5020	10023	15030	20010	25022
			27.2264	27	5017	10018	15027	20009	25022
			27.2396	24	5015	10015	15026	20008	25021
			27.2527	21	5016	10014	15025	20008	25019
			27.2658	20	5018	10015	15027	20007	25018
			27.279	20	5021	10018	15029	20008	25017
			27.2921	21	5026	10022	15031	20009	25018
			27.3052	22	5031	10027	15033	20010	25018
			27.3183	22	5034	10030	15034	20012	25020
			27.3315	21	5036	10032	15034	20013	25021
			27.3446	20	5036	10032	15033	20014	25021
			27.3577	17	5034	10031	15031	20014	25020
			27.3709	15	5030	10028	15029	20012	25019
			27.384	14	5026	10025	15027	20011	25017
			27.3971	13	5022	10022	15026	20011	25015
			27.4103	14	5019	10018	15025	20013	25015
			27.4234	16	5018	10015	15026	20016	25015
			27.4365	19	5019	10013	15027	20022	25018
			27.4496	20	5021	10011	15028	20027	25021
			27.4628	20	5023	10010	15029	20032	25025
			27.4759	20	5025	10010	15029	20034	25029
			27.489	18	5025	10011	15029	20033	25032
			27.5022	16	5025	10012	15028	20029	25034
			27.5153	15	5023	10013	15026	20023	25033
			27.5284	16	5021	10015	15024	20017	25030
			27.5416	19	5018	10016	15023	20011	25027
			27.5547	23	5016	10018	15022	20007	25022
			27.5678	27	5015	10021	15021	20005	25018
			27.581	30	5014	10023	15021	20004	25016
			27.5941	32	5014	10026	15020	20005	25016
			27.6072	31	5014	10028	15019	20007	25018
			27.6203	27	5014	10029	15018	20008	25022
			27.6335	23	5014	10030	15017	20008	25028
			27.6466	18	5014	10029	15017	20008	25033
			27.6597	14	5015	10028	15017	20007	25036
			27.6729	12	5017	10026	15018	20006	25037
			27.686	12	5020	10024	15019	20006	25034
			27.6991	13	5023	10022	15020	20006	25029
			27.7123	16	5028	10020	15020	20008	25023
			27.7254	20	5033	10018	15021	20009	25017
			27.7385	24	5038	10018	15021	20009	25013
			27.7517	28	5043	10020	15022	20010	25011
			27.7648	30	5046	10023	15024	20009	25012
			27.7779	32	5047	10028	15026	20008	25013
			27.791	31	5047	10034	15029	20006	25016
			27.8042	30	5044	10038	15031	20004	25017
			27.8173	27	5040	10041	15032	20003	25019
			27.8304	23	5034	10041	15033	20003	25020
			27.8436	19	5027	10038	15033	20003	25021
			27.8567	16	5020	10033	15032	20004	25023
			27.8698	13	5015	10026	15031	20006	25024
			27.883	11	5010	10020	15030	20008	25025
			27.8961	10	5008	10016	15028	20010	25025
			27.9092	9	5007	10014	15027	20011	25024
			27.9223	9	5008	10014	15026	20011	25021
			27.9355	10	5010	10016	15026	20011	25018
			27.9486	12	5013	10019	15027	20010	25015
			27.9617	14	5017	10021	15029	20009	25012
			27.9749	16	5021	10024	15031	20008	25012
			27.988	17	5024	10026	15032	20008	25012
			28.0011	17	5027	10027	15032	20008	25014
			28.0143	17	5030	10028	15031	20009	25016
			28.0274	15	5033	10028	15029	20010	25019
			28.0405	14	5036	10028	15026	20011	25021
			28.0537	13	5040	10027	15022	20012	25022
			28.0668	12	5043	10026	15018	20013	25023
			28.0799	13	5045	10025	15015	20014	25023
			28.093	14	5047	10023	15014	20015	25022
			28.1062	17	5046	10022	15015	20016	25021
			28.1193	20	5044	10021	15018	20017	25019
			28.1324	23	5041	10021	15024	20018	25016
			28.1456	25	5037	10022	15031	20019	25015
			28.1587	26	5033	10024	15039	20019	25015
			28.1718	25	5029	10027	15048	20019	25016
			28.185	24	5026	10030	15055	20018	25021
			28.1981	22	5024	10033	15059	20016	25028
			28.2112	19	5023	10035	15061	20013	25035
			28.2243	17	5022	10036	15060	20010	25042
			28.2375	15	5022	10035	15055	20008	25048
			28.2506	13	5021	10033	15049	20007	25052
			28.2637	12	5020	10029	15042	20006	25053
			28.2769	10	5019	10025	15034	20007	25051
			28.29	9	5018	10020	15029	20008	25047
			28.3031	9	5016	10016	15025	20010	25040
			28.3163	10	5015	10013	15022	20011	25033
			28.3294	13	5014	10011	15022	20011	25025
			28.3425	16	5014	10012	15022	20011	25019
			28.3556	20	5015	10014	15023	20010	25015
			28.3688	22	5016	10017	15024	20008	25013
			28.3819	24	5018	10021	15025	20006	25014
			28.395	23	5019	10025	15027	20005	25016
			28.4082	21	5020	10028	15029	20004	25019
			28.4213	17	5020	10031	15032	20004	25021
			28.4344	12	5021	10033	15035	20004	25022
			28.4476	8	5022	10033	15038	20005	25022
			28.4607	5	5025	10032	15039	20005	25020
			28.4738	3	5028	10029	15039	20006	25017
			28.487	2	5032	10026	15037	20007	25013
			28.5001	3	5037	10023	15034	20008	25010
			28.5132	5	5041	10021	15030	20011	25008
			28.5263	7	5043	10019	15026	20014	25007
			28.5395	9	5043	10019	15023	20018	25009
			28.5526	12	5041	10020	15022	20023	25012
			28.5657	16	5038	10022	15024	20027	25017
			28.5789	19	5033	10024	15027	20029	25023
			28.592	22	5029	10025	15031	20031	25028
			28.6051	24	5027	10025	15036	20031	25031
			28.6182	25	5027	10024	15040	20028	25032
			28.6314	24	5030	10022	15043	20025	25031
			28.6445	23	5035	10019	15045	20021	25028
			28.6576	22	5041	10016	15045	20017	25026
			28.6708	20	5047	10014	15043	20014	25025
			28.6839	18	5052	10013	15040	20012	25026
			28.697	17	5055	10015	15037	20013	25030
			28.7102	16	5055	10018	15034	20015	25035
			28.7233	14	5054	10022	15031	20020	25040
			28.7364	13	5050	10028	15029	20025	25043
			28.7495	12	5045	10033	15027	20030	25043
			28.7627	11	5040	10037	15025	20034	25041
			28.7758	10	5035	10039	15023	20036	25036
			28.7889	10	5032	10039	15020	20037	25031
			28.8021	11	5029	10036	15018	20034	25025
			28.8152	12	5027	10032	15016	20031	25021
			28.8283	13	5026	10027	15015	20027	25019
			28.8415	13	5024	10021	15015	20024	25017
			28.8546	12	5023	10016	15015	20022	25016
			28.8677	10	5022	10012	15015	20022	25017
			28.8809	8	5021	10010	15016	20023	25018
			28.894	7	5021	10010	15017	20025	25021
			28.9071	6	5023	10014	15018	20027	25024
			28.9202	6	5027	10020	15020	20028	25028
			28.9334	7	5033	10027	15022	20029	25032
			28.9465	8	5040	10034	15024	20028	25035
			28.9596	8	5047	10039	15026	20026	25036
			28.9728	8	5052	10041	15029	20024	25035
			28.9859	7	5055	10040	15032	20022	25033
			28.999	6	5054	10037	15035	20021	25031
			29.0122	6	5050	10033	15038	20020	25030
			29.0253	7	5044	10030	15040	20020	25031
			29.0384	10	5035	10028	15041	20020	25036
			29.0515	12	5027	10028	15041	20020	25043
			29.0647	16	5021	10028	15041	20020	25050
			29.0778	18	5017	10029	15040	20021	25057
			29.0909	20	5017	10029	15039	20023	25062
			29.1041	20	5020	10026	15038	20025	25064
			29.1172	20	5025	10023	15036	20027	25062
			29.1303	19	5030	10018	15033	20028	25058
			29.1435	18	5035	10014	15029	20028	25052
			29.1566	19	5039	10012	15025	20027	25047
			29.1697	20	5040	10012	15021	20025	25044
			29.1828	23	5041	10014	15017	20021	25043
			29.196	24	5040	10018	15015	20018	25044
			29.2091	26	5040	10024	15014	20014	25046
			29.2222	25	5039	10030	15014	20011	25047
			29.2354	23	5038	10036	15016	20010	25045
			29.2485	19	5038	10040	15019	20009	25041
			29.2616	15	5037	10042	15023	20010	25035
			29.2748	13	5035	10041	15027	20012	25027
			29.2879	12	5032	10039	15030	20014	25021
			29.301	14	5030	10035	15032	20016	25018
			29.3142	18	5028	10031	15033	20017	25019
			29.3273	23	5029	10028	15032	20017	25024
			29.3404	28	5031	10025	15030	20017	25031
			29.3535	31	5035	10023	15027	20017	25040
			29.3667	32	5041	10023	15023	20018	25046
			29.3798	31	5046	10022	15019	20018	25049
			29.3929	26	5049	10021	15016	20020	25048
			29.4061	21	5049	10020	15014	20023	25043
			29.4192	15	5046	10019	15013	20025	25036
			29.4323	9	5041	10019	15013	20028	25028
			29.4455	5	5034	10019	15014	20030	25021
			29.4586	4	5028	10020	15015	20032	25018
			29.4717	6	5024	10022	15016	20032	25021
			29.4849	10	5024	10025	15017	20031	25028
			29.498	15	5027	10027	15018	20029	25038
			29.5111	21	5032	10028	15019	20028	25051
			29.5242	26	5039	10028	15020	20027	25062
			29.5374	29	5044	10026	15022	20026	25071
			29.5505	29	5048	10023	15023	20027	25074
			29.5636	27	5049	10019	15024	20027	25072
			29.5768	25	5047	10017	15024	20027	25066
			29.5899	23	5042	10015	15025	20028	25058
			29.603	23	5037	10016	15025	20029	25049
			29.6162	25	5032	10017	15026	20030	25042
			29.6293	28	5029	10020	15028	20032	25040
			29.6424	31	5028	10022	15031	20035	25040
			29.6555	33	5029	10024	15034	20038	25044
			29.6687	33	5031	10024	15037	20040	25048
			29.6818	31	5033	10022	15040	20041	25051
			29.6949	27	5035	10020	15041	20041	25051
			29.7081	21	5035	10017	15040	20039	25048
			29.7212	15	5034	10015	15037	20037	25042
			29.7343	10	5030	10013	15033	20035	25036
			29.7475	6	5027	10013	15027	20033	25030
			29.7606	4	5023	10014	15021	20030	25026
			29.7737	4	5021	10015	15016	20026	25024
			29.7868	5	5020	10018	15012	20023	25026
			29.8	9	5021	10022	15011	20018	25029
			29.8131	13	5024	10027	15012	20014	25034
			29.8262	19	5027	10032	15014	20010	25040
			29.8394	24	5031	10037	15019	20008	25047
			29.8525	28	5034	10041	15024	20008	25055
			29.8656	30	5037	10043	15028	20010	25063
			29.8788	30	5039	10042	15032	20015	25071
			29.8919	29	5041	10040	15034	20022	25077
			29.905	26	5042	10036	15034	20029	25080
			29.9182	23	5043	10031	15034	20036	25079
			29.9313	20	5044	10027	15033	20041	25075
			29.9444	17	5045	10024	15032	20044	25068
			29.9575	15	5045	10024	15031	20043	25059
			29.9707	13	5043	10026	15030	20040	25051
			29.9838	11	5041	10030	15030	20033	25046
			29.9969	9	5038	10034	15030	20026	25044
			30.0101	8	5035	10037	15031	20018	25046
			30.0232	8	5032	10038	15032	20012	25049
			30.0363	10	5031	10036	15034	20010	25051
			30.0495	13	5031	10032	15036	20011	25052
			30.0626	17	5034	10026	15039	20017	25049
			30.0757	21	5037	10020	15042	20027	25044
			30.0888	24	5042	10015	15045	20039	25038
			30.102	27	5046	10011	15046	20052	25032
			30.1151	26	5049	10010	15047	20062	25028
			30.1282	24	5050	10010	15045	20069	25028
			30.1414	21	5049	10013	15041	20070	25029
			30.1545	17	5045	10017	15037	20066	25033
			30.1676	14	5039	10021	15031	20057	25036
			30.1807	13	5032	10025	15026	20045	25036
			30.1939	14	5026	10028	15023	20034	25035
			30.207	16	5021	10030	15021	20023	25031
			30.2201	20	5018	10030	15021	20016	25028
			30.2333	22	5017	10029	15023	20012	25026
			30.2464	24	5019	10027	15026	20010	25027
			30.2595	24	5022	10026	15028	20011	25032
			30.2727	24	5026	10025	15031	20012	25039
			30.2858	23	5031	10026	15033	20013	25047
			30.2989	23	5035	10026	15034	20015	25054
			30.3121	24	5038	10027	15035	20016	25057
			30.3252	26	5039	10027	15035	20017	25057
			30.3383	30	5040	10025	15035	20019	25053
			30.3514	34	5040	10022	15033	20020	25046
			30.3646	37	5039	10018	15032	20021	25039
			30.3777	37	5039	10013	15029	20022	25032
			30.3908	36	5039	10009	15026	20023	25028
			30.404	33	5040	10006	15023	20024	25026
			30.4171	28	5042	10005	15020	20026	25026
			30.4302	23	5043	10006	15020	20027	25029
			30.4434	19	5044	10008	15020	20029	25034
			30.4565	16	5044	10011	15023	20031	25039
			30.4696	14	5042	10016	15028	20033	25044
			30.4827	13	5039	10021	15033	20033	25048
			30.4959	13	5034	10027	15038	20032	25049
			30.509	12	5028	10032	15041	20030	25048
			30.5221	11	5023	10035	15043	20027	25045
			30.5353	10	5018	10035	15042	20023	25040
			30.5484	9	5016	10033	15040	20020	25037
			30.5615	9	5016	10029	15037	20018	25035
			30.5747	11	5020	10023	15033	20017	25036
			30.5878	14	5025	10018	15029	20017	25038
			30.6009	17	5033	10015	15026	20018	25042
			30.614	22	5042	10015	15024	20020	25045
			30.6272	25	5051	10017	15023	20022	25045
			30.6403	28	5057	10020	15023	20024	25042
			30.6534	29	5061	10023	15022	20026	25036
			30.6666	27	5060	10025	15022	20029	25029
			30.6797	25	5056	10025	15021	20032	25022
			30.6928	21	5049	10022	15020	20035	25018
			30.706	17	5040	10018	15018	20037	25017
			30.7191	13	5031	10015	15017	20037	25021
			30.7322	11	5024	10012	15016	20034	25027
			30.7454	9	5019	10012	15014	20030	25036
			30.7585	10	5018	10013	15013	20025	25043
			30.7716	11	5020	10016	15012	20019	25049
			30.7847	13	5025	10019	15011	20014	25051
			30.7979	16	5030	10021	15011	20011	25050
			30.811	18	5034	10021	15011	20011	25047
			30.8241	19	5036	10021	15010	20013	25042
			30.8373	18	5035	10019	15010	20016	25037
			30.8504	16	5032	10018	15009	20020	25033
			30.8635	14	5027	10016	15008	20024	25030
			30.8767	10	5022	10015	15008	20026	25028
			30.8898	7	5018	10014	15008	20028	25027
			30.9029	4	5017	10014	15009	20028	25027
			30.916	2	5020	10013	15010	20028	25026
			30.9292	1	5024	10011	15011	20027	25026
			30.9423	0	5031	10010	15013	20026	25025
			30.9554	0	5037	10009	15016	20025	25025
			30.9686	1	5041	10007	15019	20024	25026
			30.9817	4	5044	10007	15023	20023	25028
			30.9948	8	5044	10007	15027	20021	25031
			31.008	13	5043	10007	15031	20019	25035
			31.0211	19	5040	10007	15035	20016	25038
			31.0342	24	5037	10006	15038	20013	25041
			31.0474	28	5034	10006	15040	20009	25042
			31.0605	30	5033	10005	15040	20006	25041
			31.0736	30	5031	10005	15039	20004	25039
			31.0867	28	5031	10006	15036	20003	25036
			31.0999	25	5031	10008	15032	20003	25033
			31.113	21	5030	10011	15028	20003	25029
			31.1261	17	5030	10016	15025	20004	25024
			31.1393	13	5029	10021	15022	20005	25020
			31.1524	11	5028	10026	15020	20008	25016
			31.1655	9	5028	10030	15019	20012	25012
			31.1787	8	5029	10032	15019	20017	25010
			31.1918	7	5031	10032	15019	20022	25008
			31.2049	7	5033	10030	15019	20027	25009
[truncated: 3,792 more rows]

## Sheet: Figure 2b
Raman spectra
Figure 2a
	Raman shift (cm-1)	GO/Intensity	Raman shift (cm-1)	GR/Intensity	Raman shift (cm-1)	Ni(OH)2-10%GR/Intensity
	57.854	8489.55	1849.95	5314.96	1849.93	1405.35
	59.7825	8590.09	1848.37	5279.81	1848.35	1384.63
	61.7109	8623.43	1846.78	5323.72	1846.77	1431.89
	63.6394	8634.31	1845.2	5313.88	1845.19	1460.17
	65.5679	8639.06	1843.62	5332.48	1843.6	1447.36
	67.4963	8639.12	1842.04	5321.06	1842.02	1461.4
	69.4248	8635.33	1840.45	5304.9	1840.44	1500.71
	71.3533	8637.9	1838.87	5320.33	1838.85	1413.68
	73.2817	8639.46	1837.29	5293.12	1837.27	1460.87
	75.2102	8640.28	1835.7	5292.76	1835.69	1435.44
	77.1387	8641.57	1834.12	5335	1834.1	1425.81
	79.0671	8651.15	1832.53	5292.03	1832.52	1400.4
	80.9956	8658.88	1830.95	5290.09	1830.93	1430.2
	82.9241	8661.83	1829.36	5316.53	1829.35	1426.88
	84.8525	8659.86	1827.78	5330.34	1827.76	1401.49
	86.781	8663.22	1826.19	5344.15	1826.17	1461.21
	88.7095	8665.26	1824.6	5324.86	1824.59	1440.55
	90.6379	8661.69	1823.02	5292.98	1823	1430.93
	92.5664	8657.08	1821.43	5313.08	1821.41	1466.98
	94.4949	8656.67	1819.84	5325.3	1819.82	1433.74
	96.4233	8654.75	1818.25	5309.17	1818.24	1433.57
	98.3518	8654.42	1816.66	5330.83	1816.65	1444.41
	100.28	8661.91	1815.08	5336.74	1815.06	1464.7
	102.209	8666.94	1813.49	5298.59	1813.47	1431.48
	104.137	8658.92	1811.9	5310.8	1811.88	1423.45
	106.066	8651.84	1810.31	5316.7	1810.29	1442.15
	107.994	8662.4	1808.72	5291.16	1808.7	1452.98
	109.923	8681.55	1807.13	5312.79	1807.11	1416.66
	111.851	8693.22	1805.54	5313.97	1805.52	1403.92
	113.779	8700.11	1803.94	5294.73	1803.93	1447.74
	115.708	8702.06	1802.35	5295.92	1802.34	1467.98
	117.636	8700.57	1800.76	5320.65	1800.74	1428.55
	119.565	8697.04	1799.17	5324.97	1799.15	1420.53
	121.493	8701.46	1797.57	5323.01	1797.56	1448.61
	123.422	8702.88	1795.98	5313.2	1795.96	1471.98
	125.35	8702.47	1794.39	5339.47	1794.37	1415.32
	127.279	8699.38	1792.79	5309.27	1792.78	1466.91
	129.207	8700.96	1791.2	5308.88	1791.18	1458.89
	131.136	8700.47	1789.6	5328.86	1789.59	1455.58
	133.064	8699.06	1788.01	5322.19	1787.99	1431.89
	134.993	8692.65	1786.41	5315.53	1786.4	1428.59
	136.921	8689.42	1784.82	5318.26	1784.8	1483.25
	138.85	8692.95	1783.22	5299.07	1783.21	1462.7
	140.778	8705.53	1781.62	5317.46	1781.61	1493.84
	142.707	8712.5	1780.03	5342.11	1780.01	1454.52
	144.635	8706.68	1778.43	5341.7	1778.41	1438.69
	146.564	8697.02	1776.83	5299.04	1776.81	1468.25
	148.492	8705.49	1775.23	5353.4	1775.22	1475.89
	150.42	8725.75	1773.63	5334.22	1773.62	1464.76
	152.349	8727.74	1772.04	5318.17	1772.02	1427.06
	154.277	8709.26	1770.44	5367.79	1770.42	1451.9
	156.206	8697.97	1768.84	5336.11	1768.82	1484.54
	158.134	8704.01	1767.24	5332.58	1767.22	1435.92
	160.063	8704.38	1765.64	5314.98	1765.62	1493.55
	161.991	8695.87	1764.04	5316.14	1764.02	1460.56
	163.92	8696.9	1762.44	5357.89	1762.42	1435.4
	165.848	8712.43	1760.83	5327.81	1760.82	1488.31
	167.777	8724.73	1759.23	5327.4	1759.21	1528.7
	169.705	8721.26	1757.63	5337.91	1757.61	1509.78
	171.633	8716.95	1756.03	5345.29	1756.01	1476.83
	173.562	8716.97	1754.42	5365.15	1754.41	1470.41
	175.49	8719.48	1752.82	5372.52	1752.8	1490.5
	177.419	8714.7	1751.22	5344.04	1751.2	1515.25
	179.347	8715.82	1749.61	5348.3	1749.6	1452.72
	181.276	8720.14	1748.01	5318.27	1747.99	1477.48
	183.204	8721.56	1746.4	5349.01	1746.39	1481.97
	185.133	8713.32	1744.8	5350.15	1744.78	1491.13
	187.061	8708.02	1743.19	5374.64	1743.18	1486.27
	188.99	8705.32	1741.59	5322.84	1741.57	1461.18
	190.918	8705.81	1739.98	5337.99	1739.96	1503.02
	192.847	8709.29	1738.4	5331.37	1738.38	1487.05
	194.775	8720.36	1736.81	5368.79	1736.8	1480.58
	196.704	8720.63	1735.23	5308.53	1735.21	1445.77
	198.632	8713.87	1733.64	5361.68	1733.62	1510.18
	200.56	8707.15	1732.05	5347.11	1732.03	1480.1
	202.489	8716.67	1730.46	5362.45	1730.45	1467.34
	204.417	8730.72	1728.87	5335.29	1728.86	1492.36
	206.346	8744.77	1727.29	5316.01	1727.27	1503.21
	208.274	8744.84	1725.7	5376.97	1725.68	1498.32
	210.203	8735.47	1724.11	5330.95	1724.09	1491.87
	212.131	8726.31	1722.52	5336.84	1722.5	1499.56
	214.06	8728.54	1720.93	5336.44	1720.91	1515.12
	215.988	8736.3	1719.34	5359.62	1719.32	1510.23
	217.917	8738.02	1717.74	5352.93	1717.73	1478.63
	219.845	8729.25	1716.15	5322.67	1716.14	1491.04
	221.774	8720.73	1714.56	5344.27	1714.54	1503.44
	223.702	8722.91	1712.97	5353.29	1712.95	1459.3
	225.631	8731.69	1711.38	5346.61	1711.36	1460.71
	227.559	8734.09	1709.79	5355.62	1709.77	1521.77
	229.488	8733.42	1708.19	5345.8	1708.18	1482.36
	231.416	8736.14	1706.6	5364.23	1706.58	1513.58
	233.345	8733.2	1705.01	5374.81	1704.99	1461.64
	235.273	8719.14	1703.41	5374.4	1703.39	1517.95
	237.201	8710.67	1701.82	5372.42	1701.8	1524.05
	239.13	8719.83	1700.22	5354.77	1700.21	1527.01
	241.058	8733.75	1698.63	5360.64	1698.61	1512.73
	242.987	8742	1697.03	5385.31	1697.02	1510.99
	244.915	8742.81	1695.44	5362.96	1695.42	1542.16
	246.844	8737.2	1693.84	5343.76	1693.82	1499.69
	248.772	8731.32	1692.25	5362.15	1692.23	1527.71
	250.701	8734.04	1690.65	5342.96	1690.63	1482.13
	252.629	8737.49	1689.05	5372.3	1689.04	1475.7
	254.558	8736.05	1687.46	5359.37	1687.44	1511.54
	256.486	8737.36	1685.86	5393.4	1685.84	1545.8
	258.415	8743.67	1684.26	5403.94	1684.24	1525.28
	260.343	8742.86	1682.66	5406.66	1682.64	1484.43
	262.272	8733.6	1681.06	5395.3	1681.04	1526.5
	264.2	8727.61	1679.46	5383.94	1679.45	1549.78
	266.128	8727.68	1677.87	5361.65	1677.85	1543.34
	268.057	8728.76	1676.27	5430.02	1676.25	1541.6
	269.985	8730.64	1674.67	5434.29	1674.65	1552.37
	271.914	8739.85	1673.06	5360.44	1673.05	1581.87
	273.842	8750.61	1671.46	5417.84	1671.45	1548.88
	275.771	8751.31	1669.86	5437.73	1669.85	1561.2
	277.699	8741.74	1668.26	5429.5	1668.24	1595.36
	279.628	8735.79	1666.66	5450.94	1666.64	1584.25
	281.556	8737.78	1665.06	5427.11	1665.04	1609.03
	283.485	8743.05	1663.46	5407.98	1663.44	1610.4
	285.413	8745.97	1661.85	5418.49	1661.84	1558.73
	287.342	8743.38	1660.25	5464.87	1660.23	1575.7
	289.27	8735.66	1658.65	5444.18	1658.63	1577.08
	291.199	8732.06	1657.04	5451.56	1657.03	1625.22
	293.127	8735.46	1655.44	5454.26	1655.42	1643.73
	295.055	8737.8	1653.84	5486.57	1653.82	1704.31
	296.984	8738.03	1652.23	5472.12	1652.21	1644.89
	298.912	8742.94	1650.63	5488.84	1650.61	1722.58
	300.841	8752.64	1649.02	5556.94	1649	1661.63
	302.769	8760.52	1647.42	5540.94	1647.4	1711.25
	304.698	8762.09	1645.81	5618.35	1645.79	1757.74
	306.626	8756.73	1644.21	5614.79	1644.19	1782.42
	308.555	8754.88	1642.6	5668.8	1642.58	1827.32
	310.483	8755.49	1640.99	5680.79	1640.97	1791.3
	312.412	8745.21	1639.38	5711.44	1639.37	1876.61
	314.34	8728.64	1637.78	5788.74	1637.76	1941.68
	316.269	8737.3	1636.17	5872.22	1636.15	1983.4
	318.197	8764.99	1634.56	5932.34	1634.54	1981.57
	320.125	8777.54	1632.95	6020.42	1632.93	2038.81
	322.054	8765.04	1631.34	6041.65	1631.32	2029.2
	323.982	8751.42	1629.73	6148.31	1629.71	2171.84
	325.911	8752.95	1628.12	6202.12	1628.11	2156
	327.839	8763.56	1626.51	6302.49	1626.5	2265.94
	329.768	8766.96	1624.9	6348.49	1624.88	2250.08
	331.696	8758.26	1623.29	6408.43	1623.28	2324.26
	333.625	8744.91	1621.68	6474.56	1621.66	2389.1
	335.553	8739.99	1620.07	6553.07	1620.05	2388.74
	337.482	8740.35	1618.46	6574.15	1618.44	2428.71
	339.41	8749.71	1616.85	6668.12	1616.83	2462.46
	341.339	8756.95	1615.23	6696.92	1615.22	2431.08
	343.267	8767.77	1613.62	6742.77	1613.6	2523.73
	345.196	8763.79	1612.01	6776.2	1611.99	2586.89
	347.124	8755.88	1610.39	6801.87	1610.38	2659.32
	349.053	8747.27	1608.78	6853.86	1608.76	2689.89
	350.981	8752.2	1607.17	6829.94	1607.15	2636.8
	352.909	8746.64	1605.55	6891.2	1605.54	2641.04
	354.838	8749.63	1603.94	6845.6	1603.92	2637.53
	356.766	8770.67	1602.32	6882.07	1602.31	2664.98
	358.695	8797.12	1600.71	6907.68	1600.69	2680.04
	360.623	8790.66	1599.09	6889.97	1599.07	2726.04
	362.552	8769.89	1597.48	6903.2	1597.46	2734.89
	364.48	8751.25	1595.86	6840.64	1595.84	2737.55
	366.409	8743.57	1594.24	6892.53	1594.22	2698.46
	368.337	8742.38	1592.62	6860.92	1592.61	2698.03
	370.266	8756.34	1591.01	6897.34	1590.99	2708.43
	372.194	8762.35	1589.39	6853.38	1589.37	2677.1
	374.123	8756.94	1587.77	6792.45	1587.76	2712.21
	376.051	8755.67	1586.15	6750.08	1586.14	2662.35
	377.979	8772.15	1584.54	6772.59	1584.52	2649.58
	379.908	8785.01	1582.92	6739.51	1582.9	2678.5
	381.836	8782.79	1581.3	6697.18	1581.28	2611.7
	383.765	8782.72	1579.68	6678.02	1579.66	2656.05
	385.693	8780.78	1578.06	6597.15	1578.04	2564.6
	387.622	8777.92	1576.44	6550.25	1576.42	2565.74
	389.55	8762.09	1574.81	6548.11	1574.8	2540.67
	391.479	8759.18	1573.19	6535.17	1573.18	2484.76
	393.407	8759.5	1571.57	6508.36	1571.55	2496.71
	395.336	8779.26	1569.95	6407.58	1569.93	2448.55
	397.264	8796.84	1568.33	6397.76	1568.31	2468.21
	399.193	8807.77	1566.71	6387.95	1566.69	2393.88
	401.121	8795.35	1565.08	6371.99	1565.06	2390.43
	403.05	8769.41	1563.46	6288.27	1563.44	2400.85
	404.978	8746.46	1561.84	6283.11	1561.82	2341.98
	406.906	8744.82	1560.21	6256.41	1560.19	2340.09
	408.835	8766.51	1558.59	6275.89	1558.57	2358.21
	410.763	8771.71	1556.96	6235.35	1556.95	2330.15
	412.692	8760.84	1555.34	6160.98	1555.32	2294.42
	414.62	8755.37	1553.71	6171.25	1553.7	2251.01
	416.549	8768.12	1552.09	6096.93	1552.07	2282.97
	418.477	8772.52	1550.46	6068.77	1550.44	2261.11
	420.406	8768.22	1548.83	6100.57	1548.82	2222.35
	422.334	8762.77	1547.21	6015.56	1547.19	2232.78
	424.263	8747.42	1545.58	6036.61	1545.56	2186.36
	426.191	8739.89	1543.95	5982.37	1543.94	2175.29
	428.12	8747.43	1542.32	5981.92	1542.31	2131.97
	430.048	8761.97	1540.7	5964.58	1540.68	2057.96
	431.977	8759.27	1539.07	5922.68	1539.05	2077.62
	433.905	8750.72	1537.44	5929.92	1537.42	2097.28
	435.834	8743.59	1535.81	5901.86	1535.79	2106.19
	437.762	8746.18	1534.18	5869.21	1534.16	2131.96
	439.69	8761.25	1532.55	5833.52	1532.53	2054.97
	441.619	8776.63	1530.92	5871.44	1530.9	2042.41
	443.547	8774.56	1529.29	5821.97	1529.27	2072.78
	445.476	8762.88	1527.66	5839.96	1527.64	1997.38
	447.404	8758	1526.03	5831.89	1526.01	2089.05
	449.333	8761.05	1524.4	5813.1	1524.38	2062.7
	451.261	8761.19	1522.76	5805.04	1522.75	2040.96
	453.19	8754.55	1521.13	5777.08	1521.11	2022.3
	455.118	8747.59	1519.5	5784.35	1519.48	1980.67
	457.047	8746.27	1517.87	5771.72	1517.85	2038.57
	458.975	8755.36	1516.23	5765.22	1516.21	1970.93
	460.904	8770.41	1514.6	5741.89	1514.58	2048.7
	462.832	8780.63	1512.96	5788.94	1512.95	2010.16
	464.76	8771.62	1511.33	5744.21	1511.31	2002.23
	466.689	8745.64	1509.7	5759.13	1509.68	2020.3
	468.617	8729.92	1508.06	5754.18	1508.04	2030.72
	470.546	8740	1506.43	5735.47	1506.41	2022.79
	472.474	8759.63	1504.79	5747.34	1504.77	1987.35
	474.403	8764.11	1503.15	5688.92	1503.13	1942.77
	476.331	8762.94	1501.52	5755.79	1501.5	1953.19
	478.26	8757.5	1499.88	5711.14	1499.86	1978.88
	480.188	8748.06	1498.24	5729.12	1498.22	1993.88
	482.117	8732.94	1496.61	5744.04	1496.59	1964.59
	484.045	8735.39	1494.97	5762.01	1494.95	1971.95
	485.974	8737.46	1493.33	5717.4	1493.31	2006.77
	487.902	8734.25	1491.69	5738.42	1491.67	2011.07
	489.831	8727.33	1490.05	5699.95	1490.03	1998.58
	491.759	8726.62	1488.41	5708.77	1488.39	1993.72
	493.688	8720.95	1486.77	5725.22	1486.75	1988.87
	495.616	8707.12	1485.13	5703.54	1485.11	1955.06
	497.544	8695.14	1483.49	5727.61	1483.47	1986.79
	499.473	8696.83	1481.85	5753.18	1481.83	1922.52
	501.401	8710.72	1480.21	5726.96	1480.19	1975.57
	503.33	8718.61	1478.57	5694.65	1478.55	2001.18
	505.258	8716.17	1476.93	5706.52	1476.91	1946.08
	507.187	8714.75	1475.28	5703.16	1475.27	2008.23
	509.115	8714.41	1473.64	5696.77	1473.62	1933.37
	511.044	8708.1	1472	5688.85	1471.98	1931.58
	512.972	8703.41	1470.36	5699.2	1470.34	1967.82
	514.901	8706.56	1468.71	5744.53	1468.69	1964.51
	516.829	8710.87	1467.07	5733.58	1467.05	1996.17
	518.758	8713.79	1465.42	5710.47	1465.41	2003.49
	520.686	8720.56	1463.78	5673.69	1463.76	1977.36
	522.615	8726.4	1462.13	5677.97	1462.12	1969.49
	524.543	8718.32	1460.49	5762.77	1460.47	1961.62
	526.471	8701.51	1458.84	5739.69	1458.82	1990.2
	528.4	8689.59	1457.2	5737.88	1457.18	1974.74
	530.328	8688.02	1455.55	5676.85	1455.53	2013.94
	532.257	8690.39	1453.9	5744.89	1453.88	2019.72
	534.185	8691.11	1452.26	5693	1452.24	2025.51
	536.114	8692.68	1450.61	5757.98	1450.59	2035.84
	538.042	8694.25	1448.96	5739.5	1448.94	2021.9
	539.971	8704.08	1447.31	5749.84	1447.29	2047.4
	541.899	8715.48	1445.66	5745.01	1445.65	1997.06
	543.828	8731.05	1444.02	5767.48	1444	1992.23
	545.756	8737.15	1442.37	5761.15	1442.35	2002.56
	547.685	8729.62	1440.72	5773	1440.7	2009.85
	549.613	8709.56	1439.07	5763.64	1439.05	2027.75
	551.542	8702.36	1437.42	5781.56	1437.4	2047.15
	553.47	8707.77	1435.77	5785.84	1435.75	2055.94
	555.398	8706.54	1434.11	5796.17	1434.1	2034.45
	557.327	8696.58	1432.46	5821.64	1432.45	2103.8
	559.255	8691.84	1430.81	5757.81	1430.79	2086.84
	561.184	8696.34	1429.16	5869.54	1429.14	2035.09
	563.112	8699.11	1427.51	5843.55	1427.49	2121.03
	565.041	8701.2	1425.85	5888.67	1425.84	2063.25
	566.969	8697.63	1424.2	5897.47	1424.18	2118.9
	568.898	8695.26	1422.55	5897.2	1422.53	2121.61
	570.826	8692.78	1420.89	5918.1	1420.88	2153.05
	572.755	8691.75	1419.24	5913.3	1419.22	2104.37
	574.683	8685.8	1417.58	5914.55	1417.56	2169.03
	576.612	8682.44	1415.93	5936.95	1415.91	2170.22
	578.54	8684.49	1414.27	5992.57	1414.26	2160.84
	580.468	8691.27	1412.62	5990.79	1412.6	2208.84
	582.397	8697.38	1410.96	5993.55	1410.94	2274.93
	584.325	8698.16	1409.3	6050.63	1409.29	2242.89
	586.254	8689.93	1407.65	6059.42	1407.63	2271.22
	588.182	8681.07	1405.99	6059.15	1405.97	2243.72
	590.111	8681.48	1404.33	6140.32	1404.31	2309.75
	592.039	8698.35	1402.68	6093.3	1402.66	2319.95
	593.968	8704.32	1401.02	6153.33	1401	2328.64
	595.896	8696	1399.36	6181.69	1399.34	2314.72
	597.825	8676.3	1397.7	6160.31	1397.68	2380.67
	599.753	8674.79	1396.04	6166.07	1396.02	2407.42
	601.682	8684.56	1394.38	6201.95	1394.36	2401.03
	603.61	8701.27	1392.72	6299.56	1392.7	2376.56
	605.539	8698.78	1391.06	6296.25	1391.04	2388.24
	607.467	8686.09	1389.4	6335.1	1389.38	2464.64
	609.395	8672.81	1387.74	6306.21	1387.72	2486.82
	611.324	8674.18	1386.08	6399.21	1386.06	2483.42
	613.252	8692.26	1384.41	6368.83	1384.4	2484.54
	615.181	8710.03	1382.75	6380.57	1382.73	2493.17
	617.109	8704.68	1381.09	6453.96	1381.07	2516.84
	619.038	8687.6	1379.43	6527.32	1379.41	2552.52
	620.966	8685.66	1377.76	6545.04	1377.74	2553.61
	622.895	8693	1376.1	6448.55	1376.08	2605.8
	624.823	8695.76	1374.44	6533.89	1374.42	2626.42
	626.752	8704.77	1372.77	6592.16	1372.75	2583.94
	628.68	8706.44	1371.11	6587.34	1371.09	2651.1
	630.609	8708.87	1369.44	6576.52	1369.42	2668.69
	632.537	8710.82	1367.78	6672.28	1367.76	2692.27
	634.466	8713.29	1366.11	6715.48	1366.09	2666.32
	636.394	8692.66	1364.44	6683.65	1364.43	2631.38
	638.322	8681.91	1362.78	6707.33	1362.76	2684.96
	640.251	8687.26	1361.11	6743.01	1361.09	2665.03
	642.179	8699.04	1359.44	6777.17	1359.42	2693.08
	644.108	8699.96	1357.77	6812.82	1357.76	2752.61
	646.036	8701.2	1356.11	6794.51	1356.09	2728.18
	647.965	8699.82	1354.44	6876.59	1354.42	2702.26
	649.893	8698.12	1352.77	6808.84	1352.75	2706.31
	651.822	8694.89	1351.1	6865.44	1351.08	2746.31
	653.75	8695.3	1349.43	6854.63	1349.41	2729.39
	655.679	8690.48	1347.76	6869.28	1347.74	2743.91
	657.607	8675.97	1346.09	6815.08	1346.07	2735.98
	659.536	8664.51	1344.42	6831.24	1344.4	2738.53
	661.464	8667.47	1342.75	6875.82	1342.73	2756.03
	663.393	8668.33	1341.08	6887.47	1341.06	2743.61
	665.321	8663.8	1339.4	6867.73	1339.39	2737.18
	667.25	8663.83	1337.73	6868.92	1337.71	2750.19
	669.178	8661.01	1336.06	6807.34	1336.04	2731.8
	671.106	8632.51	1334.39	6869.83	1334.37	2750.78
	673.035	8617.51	1332.71	6824.72	1332.7	2689.07
	674.963	8637.21	1331.04	6770.67	1331.02	2651.28
	676.892	8672.85	1329.37	6771.9	1329.35	2592.61
	678.82	8675.61	1327.69	6750.74	1327.67	2602.64
	680.749	8663.15	1326.02	6738.56	1326	2606.7
	682.677	8654.06	1324.34	6724.88	1324.32	2598.82
	684.606	8664.61	1322.67	6648.55	1322.65	2613.32
	686.534	8670.09	1320.99	6649.84	1320.97	2577.1
	688.463	8665.69	1319.32	6654.1	1319.3	2602.04
	690.391	8644.03	1317.64	6586.8	1317.62	2525.57
	692.32	8631.15	1315.96	6583.63	1315.94	2511.75
	694.248	8634.75	1314.29	6555.13	1314.27	2512.84
	696.177	8653.28	1312.61	6540.06	1312.59	2578
	698.105	8656.82	1310.93	6434.12	1310.91	2380.93
	700.033	8650.36	1309.25	6365.47	1309.23	2425.24
	701.962	8648.1	1307.57	6354.93	1307.55	2372.74
	703.89	8662.04	1305.89	6363.76	1305.88	2403.63
	705.819	8661.69	1304.21	6308.58	1304.2	2443.45
	707.747	8647.88	1302.53	6269.8	1302.52	2344.84
	709.676	8641.06	1300.85	6220.63	1300.84	2381.67
	711.604	8650.01	1299.17	6189.33	1299.15	2290.56
	713.533	8657.47	1297.49	6149.12	1297.47	2333.34
	715.461	8658.79	1295.81	6162.47	1295.79	2285.39
	717.39	8661.07	1294.13	6107.44	1294.11	2343.02
	719.318	8657.86	1292.45	6071.75	1292.43	2278.75
	721.247	8653.12	1290.76	6074.72	1290.75	2193.7
	723.175	8650.08	1289.08	6050.95	1289.06	2243.88
	725.104	8646.26	1287.4	6033.14	1287.38	2163.33
	727.032	8642.27	1285.71	5938.12	1285.7	2173.4
	728.96	8641.25	1284.03	5932.23	1284.01	2146.35
	730.889	8646.77	1282.35	5954.54	1282.33	2135.64
	732.817	8649.31	1280.66	5936.79	1280.64	2142.74
	734.746	8647.23	1278.98	5873.05	1278.96	2181
	736.674	8646.94	1277.29	5850.88	1277.27	2067.94
	738.603	8651.04	1275.61	5827.24	1275.59	2067.63
	740.531	8656.96	1273.92	5837.72	1273.9	2114.77
	742.46	8651.97	1272.23	5830.41	1272.21	2062.58
	744.388	8645.96	1270.55	5821.63	1270.53	2022.26
	746.317	8637.42	1268.86	5787.66	1268.84	2048.64
	748.245	8631.63	1267.17	5786.31	1267.15	2036.49
	750.174	8620.79	1265.48	5740.53	1265.46	1965.1
	752.102	8612.62	1263.79	5709.58	1263.78	1975.18
	754.03	8607.28	1262.11	5717.14	1262.09	1985.26
	755.959	8601.79	1260.42	5720.27	1260.4	1976.1
	757.888	8595.11	1258.73	5652.37	1258.71	1924.02
	759.816	8598.51	1257.04	5627.41	1257.02	1966.65
	761.744	8614.36	1255.35	5649.79	1255.33	1939.75
	763.673	8628.9	1253.66	5707.66	1253.64	1930.6
	765.601	8626.6	1251.96	5675.32	1251.95	1931.8
	767.53	8621.02	1250.27	5640.05	1250.26	1921.18
	769.458	8629.02	1248.58	5610.71	1248.56	1897.26
	771.387	8645.92	1246.89	5627.19	1246.87	1855.63
	773.315	8656.4	1245.2	5599.36	1245.18	1914.46
	775.244	8654	1243.5	5599.6	1243.49	1899.42
	777.172	8650.44	1241.81	5573.27	1241.79	1905.05
	779.101	8639.4	1240.12	5533.67	1240.1	1869.36
	781.029	8633.05	1238.42	5544.27	1238.4	1879.43
	782.957	8629.27	1236.73	5538.65	1236.71	1836.38
	784.886	8631.01	1235.04	5537.45	1235.02	1843.5
	786.814	8620.57	1233.34	5509.72	1233.32	1828.5
	788.743	8598.38	1231.64	5498.22	1231.62	1848.89
	790.671	8583.77	1229.95	5517.69	1229.93	1804.41
	792.6	8597.93	1228.25	5487.05	1228.23	1842.48
	794.528	8625.17	1226.55	5496.21	1226.54	1836.33
	796.457	8635.76	1224.86	5517.16	1224.84	1862.59
	798.385	8634.35	1223.16	5507.17	1223.14	1807.84
	800.314	8629.72	1221.46	5489.84	1221.44	1778.14
	802.242	8624.18	1219.76	5475.46	1219.75	1777.9
	804.171	8619.3	1218.07	5490.53	1218.05	1770.3
	806.099	8625.87	1216.37	5443.79	1216.35	1815.67
	808.028	8632.49	1214.67	5464.76	1214.65	1786
	809.956	8637.04	1212.97	5468.07	1212.95	1804.88
	811.885	8636.46	1211.27	5437.56	1211.25	1747.28
	813.813	8633.09	1209.57	5449.71	1209.55	1773.51
	815.741	8615.96	1207.87	5450.1	1207.85	1805.61
	817.67	8604.37	1206.17	5435.8	1206.15	1806.83
	819.598	8604.44	1204.46	5409.76	1204.45	1746.34
	821.527	8618.22	1202.76	5401.37	1202.74	1766.67
	823.455	8610.61	1201.06	5397.39	1201.04	1763.49
	825.384	8598.52	1199.36	5383.13	1199.34	1748.57
	827.312	8588.36	1197.65	5408.53	1197.63	1749.81
	829.241	8597.19	1195.95	5398.7	1195.93	1783.33
	831.169	8598.54	1194.25	5413.82	1194.23	1749.34
	833.098	8603.94	1192.54	5379.06	1192.52	1759.37
	835.026	8607.06	1190.84	5427.93	1190.82	1811.93
	836.955	8611	1189.13	5406.39	1189.11	1775.02
	838.883	8596.22	1187.43	5411.26	1187.41	1777.71
	840.812	8576.54	1185.72	5369.24	1185.7	1796.52
	842.74	8572.25	1184.02	5393.17	1184	1759.64
	844.668	8586.85	1182.31	5386.34	1182.29	1776.99
	846.597	8603.97	1180.6	5394.17	1180.58	1767.96
	848.525	8605.93	1178.89	5366.85	1178.88	1789.68
	850.454	8593.88	1177.19	5362.98	1177.17	1757.23
	852.382	8578.89	1175.48	5386.92	1175.46	1742.35
	854.311	8580.68	1173.77	5355.25	1173.75	1772.85
	856.239	8589.67	1172.06	5361.64	1172.04	1794.55
	858.168	8583.06	1170.35	5353.41	1170.33	1784.07
	860.096	8567.96	1168.64	5339.34	1168.62	1798.45
	862.025	8553.06	1166.93	5385.22	1166.91	1755.8
	863.953	8556.44	1165.22	5353.62	1165.2	1754.1
	865.882	8572.7	1163.51	5364.42	1163.49	1788.94
	867.81	8597.06	1161.8	5353.31	1161.78	1816.45
	869.739	8597.68	1160.09	5348.05	1160.07	1813.28
	871.667	8580.08	1158.38	5344.26	1158.36	1760.45
	873.596	8562.92	1156.66	5344.86	1156.65	1767.52
	875.524	8562.72	1154.95	5345.46	1154.93	1765.82
	877.452	8576.74	1153.24	5375.26	1153.22	1831.25
	879.381	8589.8	1151.53	5348.15	1151.51	1820.78
	881.309	8593.77	1149.81	5367.74	1149.79	1794.27
	883.238	8591.12	1148.1	5324.62	1148.08	1812.98
	885.166	8595.52	1146.38	5332.55	1146.37	1758.78
	887.095	8600.42	1144.67	5336.11	1144.65	1774.58
	889.023	8601.85	1142.95	5374.66	1142.93	1745.19
	890.952	8590.78	1141.24	5350.54	1141.22	1736.21
	892.88	8580.07	1139.52	5304.59	1139.5	1801.53
	894.809	8571.61	1137.8	5338.77	1137.79	1775.07
	896.737	8579.24	1136.09	5332.17	1136.07	1796.66
	898.665	8581.96	1134.37	5313.93	1134.35	1828.44
	900.594	8585.01	1132.65	5319	1132.63	1797.62
	902.523	8583.29	1130.94	5334.25	1130.92	1775.55
	904.451	8585.63	1129.22	5298.59	1129.2	1816.04
	906.379	8581.26	1127.5	5341.5	1127.48	1782.34
	908.308	8574.96	1125.78	5321.86	1125.76	1786.45
	910.236	8576.03	1124.06	5308.05	1124.04	1826.92
	912.165	8588.13	1122.34	5339.32	1122.32	1810.67
	914.093	8604.68	1120.62	5337.16	1120.6	1816.23
	916.022	8607.79	1118.9	5345.17	1118.88	1788.38
	917.95	8605.82	1117.18	5311.06	1117.16	1814.28
	919.879	8597.66	1115.46	5304.57	1115.44	1761.74
	921.807	8586.96	1113.73	5324.23	1113.71	1813.77
	923.736	8568.52	1112.01	5323.56	1111.99	1797.55
	925.664	8564.57	1110.29	5322.89	1110.27	1807.46
	927.592	8573.66	1108.57	5332.4	1108.55	1810.11
	929.521	8591.95	1106.84	5295.48	1106.82	1801.16
	931.449	8603.5	1105.12	5334.01	1105.1	1842.97
	933.378	8604.69	1103.39	5291.32	1103.38	1807.91
	935.306	8599.72	1101.67	5303.75	1101.65	1839.55
	937.235	8600.82	1099.95	5294.44	1099.93	1810.31
	939.163	8614.97	1098.22	5305.43	1098.2	1875.26
	941.092	8619.15	1096.49	5304.84	1096.47	1793.87
	943.02	8604.13	1094.77	5323.07	1094.75	1824.04
	944.949	8579.02	1093.04	5318.14	1093.02	1865.77
	946.877	8576.14	1091.31	5313.22	1091.29	1868.4
	948.806	8588.44	1089.59	5293.84	1089.57	1840.64
	950.734	8602.14	1087.86	5303.41	1087.84	1783.95
	952.663	8602.36	1086.13	5310.09	1086.11	1843.02
	954.591	8596.02	1084.4	5290.74	1084.38	1860.11
	956.519	8594.73	1082.67	5322.01	1082.65	1832.37
	958.448	8604.63	1080.94	5295.45	1080.93	1840.79
	960.376	8609.81	1079.21	5273.25	1079.2	1826.08
	962.305	8600.21	1077.48	5298.75	1077.46	1798.37
	964.233	8593.37	1075.75	5279.45	1075.73	1840.02
	966.162	8604.47	1074.02	5291.95	1074	1836.87
	968.09	8619.13	1072.29	5294.34	1072.27	1812.06
	970.019	8614.56	1070.56	5288.07	1070.54	1829.13
	971.947	8602.06	1068.83	5291.91	1068.81	1815.89
	973.876	8613.37	1067.1	5311.63	1067.08	1856.04
	975.804	8634.99	1065.36	5295.28	1065.34	1851.45
	977.733	8630	1063.63	5313.56	1063.61	1843.97
	979.661	8614.47	1061.9	5282.8	1061.88	1820.64
	981.59	8628.16	1060.16	5288.11	1060.14	1849.22
	983.518	8656.07	1058.43	5273.24	1058.41	1831.66
	985.447	8662.84	1056.69	5290.08	1056.67	1854.46
	987.375	8648.35	1054.96	5309.81	1054.94	1831.15
	989.303	8629.8	1053.22	5287.76	1053.2	1835.21
	991.232	8623.92	1051.49	5300.28	1051.47	1809.03
	993.16	8628.22	1049.75	5289.77	1049.73	1849.09
	995.089	8635.48	1048.01	5283.58	1047.99	1828.68
	997.017	8639.34	1046.28	5291.79	1046.26	1822.66
	998.946	8642.55	1044.54	5289.93	1044.52	1780.68
	1000.87	8637.4	1042.8	5293.83	1042.78	1852.36
	1002.8	8632.27	1041.06	5294.86	1041.04	1817.58
	1004.73	8634.2	1039.32	5258.5	1039.3	1808.7
	1006.66	8633.03	1037.58	5288.29	1037.57	1844.39
	1008.59	8625.22	1035.85	5260.58	1035.83	1811.07
	1010.52	8622.36	1034.11	5297.54	1034.09	1816.56
	1012.45	8627.76	1032.37	5304.33	1032.35	1804.82
	1014.37	8631	1030.62	5301.06	1030.61	1813.18
	1016.3	8631.99	1028.88	5292.05	1028.87	1825.85
	1018.23	8629.14	1027.14	5290.23	1027.12	1776.78
	1020.16	8629.45	1025.4	5276.93	1025.38	1805.24
	1022.09	8632.73	1023.66	5305.25	1023.64	1792.08
	1024.02	8644.09	1021.92	5290.52	1021.9	1783.22
	1025.94	8646.57	1020.17	5277.23	1020.15	1781.54
	1027.87	8649.88	1018.43	5286.89	1018.41	1785.59
	1029.8	8646.72	1016.69	5295.12	1016.67	1786.78
	1031.73	8645.3	1014.94	5294.75	1014.92	1739.23
	1033.66	8639.76	1013.2	5324.47	1013.18	1804.91
	1035.59	8649.23	1011.45	5283.98	1011.43	1734.46
	1037.52	8658.43	1009.71	5272.15	1009.69	1778.62
	1039.44	8654.01	1007.96	5293.27	1007.94	1752.6
	1041.37	8647.86	1006.21	5281.45	1006.2	1752.36
	1043.3	8659.85	1004.47	5285.39	1004.45	1754.98
	1045.23	8680.96	1002.72	5276.44	1002.7	1740.43
	1047.16	8685.96	1000.97	5277.51	1000.96	1795.99
	1049.09	8679.99	999.225	5277.15	999.207	1741.38
	1051.01	8672.49	997.477	5276.79	997.459	1782.62
	1052.94	8668.88	995.729	5289.3	995.709	1752.35
	1054.87	8661.74	993.98	5266.07	993.961	1749.25
	1056.8	8657.33	992.23	5318.59	992.211	1750.44
	1058.73	8674.1	990.48	5278.22	990.461	1728.76
	1060.66	8695.12	988.73	5285.01	988.711	1719.96
	1062.59	8700.35	986.98	5288.93	986.961	1685.45
	1064.51	8691.77	985.229	5299.99	985.209	1772.32
	1066.44	8709.79	983.477	5303.91	983.459	1723.54
	1068.37	8730.67	981.727	5300.69	981.707	1758.98
	1070.3	8728.96	979.973	5291.77	979.955	1734.48
	1072.23	8699.61	978.221	5288.55	978.201	1721.41
	1074.16	8688.67	976.469	5271.07	976.449	1712.62
	1076.08	8698.68	974.715	5290.67	974.695	1718.09
	1078.01	8712.52	972.961	5291.73	972.941	1722.13
	1079.94	8714.07	971.207	5304.19	971.188	1737.57
	1081.87	8714.53	969.453	5285.29	969.434	1714.54
	1083.8	8715.5	967.697	5283.5	967.678	1752.77
	1085.73	8719.34	965.941	5291.67	965.924	1701.25
	1087.65	8733.54	964.186	5272.78	964.168	1688.21
	1089.58	8742.09	962.43	5286.65	962.41	1680.86
	1091.51	8732.22	960.674	5291.96	960.654	1704.83
	1093.44	8711.79	958.916	5281.62	958.898	1697.49
	1095.37	8728.47	957.158	5279.81	957.141	1700.1
	1097.3	8758.96	955.4	5286.54	955.383	1685.65
	1099.23	8772.82	953.643	5284.73	953.625	1691.11
	1101.15	8752.89	951.885	5282.91	951.865	1699.41
	1103.08	8745.34	950.125	5273.99	950.107	1680.71
	1105.01	8751.45	948.367	5259.38	948.348	1676.22
	1106.94	8756.81	946.607	5276.04	946.588	1650.42
	1108.87	8750.26	944.846	5289.84	944.828	1668.67
	1110.8	8738.37	943.086	5293.69	943.066	1632.95
	1112.72	8727.19	941.324	5274.82	941.307	1695.2
	1114.65	8723.31	939.562	5315.56	939.545	1659.48
	1116.58	8737.39	937.801	5300.95	937.783	1670.61
	1118.51	8761.79	936.039	5277.82	936.02	1667.55
	1120.44	8782.83	934.277	5298.67	934.258	1664.49
	1122.37	8788.62	932.514	5303.9	932.494	1654.35
	1124.3	8790.66	930.75	5277.94	930.732	1682.48
	1126.22	8794.26	928.986	5281.75	928.967	1682.25
	1128.15	8791.48	927.223	5261.47	927.203	1653.69
	1130.08	8756.43	925.457	5276.6	925.439	1664.8
	1132.01	8739.29	923.693	5287.48	923.674	1695.74
	1133.94	8756.29	921.928	5284.18	921.908	1654.44
	1135.87	8795.82	920.162	5285.13	920.143	1630.15
	1137.8	8798.16	918.395	5293.15	918.377	1639.85
	1139.72	8796.27	916.629	5267.2	916.609	1652.37
	1141.65	8798.52	914.861	5286.52	914.842	1674.78
	1143.58	8815.33	913.094	5293.11	913.076	1632.12
	1145.51	8814.55	911.326	5289.78	911.307	1654.53
	1147.44	8802	909.559	5300.58	909.539	1669.87
	1149.37	8787.69	907.789	5281.7	907.771	1644.2
	1151.3	8791.07	906.021	5288.24	906.002	1608.65
	1153.22	8796.39	904.252	5273.59	904.232	1639.52
	1155.15	8796.25	902.48	5301.32	902.463	1657.67
	1157.08	8808.99	900.711	5292.3	900.691	1664.51
	1159.01	8835.11	898.939	5300.23	898.922	1638.87
	1160.94	8840.07	897.17	5296.85	897.15	1596.31
	1162.87	8823.11	895.398	5303.34	895.379	1628.56
	1164.79	8819.66	893.625	5323.94	893.607	1628.35
	1166.72	8832.75	891.854	5302.2	891.834	1629.54
	1168.65	8833.19	890.08	5297.38	890.062	1651.89
	1170.58	8822.92	888.307	5299.61	888.289	1664.36
	1172.51	8821.37	886.533	5273.63	886.516	1609.16
	1174.44	8823.66	884.76	5271.62	884.74	1624.45
	1176.37	8846.81	882.986	5300.6	882.967	1614.38
	1178.29	8866.86	881.211	5311.24	881.191	1647.97
	1180.22	8869.91	879.436	5304.97	879.416	1642.12
	1182.15	8837.61	877.66	5295.88	877.641	1636.27
	1184.08	8833.98	875.885	5283.96	875.865	1624.79
	1186.01	8847.84	874.107	5288.94	874.088	1633.02
	1187.94	8867.04	872.332	5298.12	872.312	1660.95
	1189.86	8881.89	870.555	5314.32	870.535	1614.3
	1191.79	8902.29	868.775	5315.03	868.758	1635.18
	1193.72	8905.83	866.998	5270.74	866.979	1599.82
	1195.65	8891.17	865.221	5293.93	865.201	1617.88
	1197.58	8893.9	863.441	5300.24	863.422	1657.02
	1199.51	8916.89	861.662	5309.35	861.643	1620.27
	1201.43	8929.62	859.883	5312.82	859.863	1608.82
	1203.36	8930.12	858.102	5289.6	858.082	1645.12
	1205.29	8941.56	856.322	5301.48	856.303	1601.37
	1207.22	8962.59	854.541	5288.07	854.521	1594.14
	1209.15	8961.04	852.76	5309.75	852.74	1634.64
	1211.08	8955.19	850.979	5296.33	850.959	1592.33
	1213.01	8967.79	849.195	5302.55	849.176	1614.56
	1214.93	8996.21	847.412	5304.54	847.395	1617.16
	1216.86	9017.28	845.631	5319.15	845.611	1633.77
	1218.79	9023.56	843.848	5312.71	843.828	1625.14
	1220.72	9010.69	842.062	5307.66	842.043	1645.95
	1222.65	9000.07	840.279	5297.01	840.26	1631.72
	1224.58	9014.35	838.494	5315.76	838.475	1646.91
	1226.51	9042.59	836.709	5310.69	836.689	1641.09
	1228.43	9057.11	834.924	5294.41	834.904	1659.07
	1230.36	9046.46	833.139	5303.33	833.119	1678.45
	1232.29	9027.48	831.352	5315.03	831.332	1669.82
	1234.22	9015.36	829.564	5330.92	829.545	1666.8
	1236.15	9036.34	827.777	5327.2	827.758	1707.14
	1238.08	9065.32	825.99	5322.08	825.971	1610.4
	1240	9095.67	824.203	5311.36	824.184	1661.93
	1241.93	9114.63	822.414	5318.8	822.395	1629.55
	1243.86	9132.22	820.625	5298.29	820.605	1669.87
	1245.79	9130.72	818.836	5339.25	818.816	1687.81
	1247.72	9115.58	817.047	5322.91	817.027	1649.86
	1249.65	9117.33	815.258	5307.97	815.238	1695.73
	1251.58	9147.37	813.467	5327.93	813.447	1634.05
	1253.5	9188.78	811.676	5293.43	811.656	1674.32
	1255.43	9204.03	809.885	5303.6	809.865	1669.91
	1257.36	9207.91	808.094	5322.13	808.074	1652.94
	1259.29	9212.01	806.301	5323.9	806.281	1615.05
	1261.22	9222.54	804.508	5327.05	804.488	1656.68
	1263.15	9243.23	802.715	5309.28	802.697	1664.82
	1265.07	9283.76	800.922	5326.36	800.902	1731.51
	1267	9323.69	799.129	5305.8	799.109	1683.88
	1268.93	9339.46	797.334	5325.64	797.314	1650.21
	1270.86	9352.9	795.539	5320.39	795.521	1666.71
	1272.79	9381.11	793.744	5316.53	793.727	1681.8
	1274.72	9406.82	791.949	5333.55	791.93	1664.86
	1276.64	9408.78	790.154	5306.01	790.135	1636.79
	1278.57	9420.15	788.357	5318.83	788.338	1689.47
	1280.5	9457.6	786.561	5316.33	786.541	1662.8
	1282.43	9524.23	784.764	5337.48	784.744	1630.57
	1284.36	9580.49	782.967	5319.66	782.947	1708.24
	1286.29	9606.42	781.168	5333.83	781.15	1653.78
	1288.22	9600.78	779.371	5303.49	779.352	1657.73
	1290.14	9624.4	777.572	5316.25	777.553	1715.88
	1292.07	9679.26	775.773	5322.05	775.754	1689.24
	1294	9724.79	773.973	5323.67	773.953	1689.01
	1295.93	9741.8	772.174	5332.23	772.154	1658.22
	1297.86	9767.85	770.373	5300.5	770.354	1674.66
	1299.79	9811.26	768.572	5329.87	768.553	1673.04
	1301.71	9868.97	766.771	5324.52	766.752	1685.31
	1303.64	9926.09	764.969	5321.94	764.949	1718.38
	1305.57	9975.2	763.168	5315.19	763.148	1683.46
	1307.5	10020.5	761.365	5319.53	761.346	1683.23
	1309.43	10084.4	759.562	5290.58	759.543	1720.44
	1311.36	10145.2	757.758	5321.26	757.74	1743.77
	1313.29	10190.2	755.955	5320.03	755.936	1690.85
	1315.21	10239.4	754.15	5310.48	754.131	1694.78
	1317.14	10292	752.346	5332.8	752.326	1718.1
	1319.07	10328.6	750.541	5306.62	750.521	1688.77
	1321	10359.4	748.736	5305.37	748.717	1695.46
	1322.93	10415.3	746.93	5338.72	746.91	1692.46
	1324.86	10464.4	745.123	5320.85	745.104	1710.22
	1326.79	10501.4	743.316	5319.58	743.297	1697.53
	1328.71	10547.4	741.51	5332.13	741.49	1697.3
	1330.64	10602.6	739.703	5325.32	739.684	1759.3
	1332.57	10617	737.895	5325.41	737.875	1707.89
	1334.5	10617.4	736.086	5310.29	736.066	1735.3
	1336.43	10641.2	734.277	5339.4	734.258	1714.33
	1338.36	10671.7	732.469	5336.71	732.449	1732.06
	1340.28	10666.1	730.658	5320.2	730.639	1731.81
	1342.21	10666.1	728.85	5334.07	728.83	1730.19
	1344.14	10710.4	727.039	5320.32	727.02	1810.04
	1346.07	10770.2	725.229	5324.51	725.209	1768.36
	1348	10807.1	723.416	5320.42	723.396	1759.83
	1349.93	10797	721.605	5325.98	721.586	1740.26
	1351.86	10770.6	719.793	5299.8	719.773	1771.75
	1353.78	10729.8	717.98	5319.15	717.961	1765.98
	1355.71	10728.8	716.166	5343.99	716.146	1774
	1357.64	10754.1	714.354	5338.49	714.334	1772.37
	1359.57	10769.8	712.539	5316.45	712.52	1802.44
	1361.5	10739.6	710.725	5309.57	710.705	1820.1
	1363.43	10700.3	708.91	5331.62	708.891	1803.3
	1365.35	10688.7	707.096	5321.97	707.076	1761.72
	1367.28	10661.4	705.279	5317.83	705.26	1780.75
	1369.21	10633.6	703.465	5317.82	703.445	1779.12
	1371.14	10591	701.648	5312.3	701.629	1796.76
	1373.07	10569.4	699.83	5319.16	699.811	1810.26
	1375	10546.6	698.014	5317.76	697.994	1818.25
	1376.92	10539.2	696.195	5317.73	696.176	1812.49
	1378.85	10490.1	694.379	5321.82	694.359	1830.1
	1380.78	10420.6	692.559	5319.03	692.539	1807.84
	1382.71	10366.5	690.74	5314.86	690.721	1782.84
	1384.64	10364.2	688.922	5334.06	688.902	1807.32
	1386.57	10379.3	687.102	5317.51	687.082	1829.04
	1388.5	10363.8	685.281	5320.2	685.262	1795.81
	1390.42	10317.2	683.461	5309.16	683.441	1805.16
	1392.35	10278.5	681.639	5317.33	681.619	1866.68
	1394.28	10256.6	679.818	5311.77	679.799	1808.76
	1396.21	10231.9	677.996	5326.79	677.977	1781.05
	1398.14	10204.2	676.174	5315.74	676.154	1816.47
	1400.07	10174.6	674.352	5317.03	674.332	1857.35
	1401.99	10124.8	672.527	5314.2	672.508	1791.26
	1403.92	10076.9	670.705	5296.29	670.686	1830.76
	1405.85	10039.6	668.881	5305.8	668.861	1827.75
	1407.78	9999.89	667.057	5326.26	667.037	1820.63
	1409.71	9956.81	665.23	5319.31	665.211	1850.51
	1411.64	9932	663.406	5305.51	663.387	1891.32
	1413.57	9917.51	661.58	5324.58	661.561	1830.79
	1415.49	9881	659.754	5323.1	659.734	1870.23
	1417.42	9830.7	657.928	5309.3	657.908	1831.63
	1419.35	9788.37	656.1	5329.71	656.08	1850.52
	1421.28	9778.71	654.273	5344.63	654.252	1930.96
	1423.21	9780.08	652.445	5330.83	652.426	1882.8
	1425.14	9778.11	650.617	5332.07	650.596	1848.34
	1427.07	9730.34	648.787	5325.1	648.768	1860.37
	1428.99	9674.64	646.959	5312.67	646.939	1894.26
	1430.92	9637.73	645.129	5334.4	645.109	1902.18
	1432.85	9638.71	643.299	5330.16	643.279	1882.77
	1434.78	9614.83	641.469	5320.46	641.449	1939.85
	1436.71	9578	639.637	5314.85	639.617	1916.34
	1438.64	9546.17	637.807	5314.71	637.787	1928.34
	1440.57	9540.62	635.975	5302.28	635.955	1977.18
	1442.49	9547.78	634.143	5337.61	634.123	1940.04
	1444.42	9556.16	632.309	5319.72	632.289	1987.49
	1446.35	9551.09	630.477	5329.12	630.457	1944.91
	1448.28	9520.92	628.643	5313.96	628.623	1955.52
	1450.21	9482.23	626.809	5323.34	626.789	1957.95
	1452.13	9453.92	624.975	5306.83	624.955	2025.8
	1454.06	9458.02	623.139	5314.85	623.119	2022.76
	1455.99	9465.54	621.305	5291.53	621.285	2011.55
	1457.92	9465.55	619.469	5287.28	619.449	2041.2
	1459.85	9446.72	617.633	5317.08	617.613	2004.12
	1461.78	9436.96	615.797	5314.19	615.775	2013.34
	1463.71	9415.03	613.959	5303.13	613.939	2057.94
	1465.63	9411.24	612.121	5311.13	612.102	2034.49
	1467.56	9408.57	610.283	5313.68	610.264	2121.23
	1469.49	9421.37	608.445	5306.7	608.426	2080.09
	1471.42	9409.13	606.607	5306.53	606.588	2117.84
	1473.35	9399.85	604.768	5300.92	604.748	2087.59
	1475.28	9385.39	602.928	5317.05	602.908	2134.83
	1477.21	9398.28	601.088	5312.8	601.068	2161.66
	1479.13	9419.15	599.248	5285.45	599.229	2131.43
	1481.06	9437.34	597.406	5316.52	597.387	2209.86
	1482.99	9419.85	595.566	5313.62	595.547	2174.2
	1484.92	9394.89	593.725	5306.65	593.705	2233.58
	1486.85	9393.56	591.881	5292.9	591.861	2214.21
	1488.78	9428.07	590.039	5311.72	590.02	2258.63
	1490.7	9458.83	588.195	5315.61	588.176	2260.97
	1492.63	9471.47	586.354	5311.36	586.332	2332.47
	1494.56	9460.31	584.51	5326.09	584.488	2299.55
	1496.49	9445.92	582.664	5306.92	582.645	2274.77
	1498.42	9437.78	580.82	5310.81	580.801	2298.79
	1500.35	9447.33	578.975	5322.82	578.955	2344.47
	1502.28	9450.49	577.129	5299.6	577.109	2348.15
	1504.2	9437.41	575.283	5318.38	575.264	2370.78
	1506.13	9432.9	573.436	5301.95	573.416	2383.92
	1508.06	9456.73	571.59	5281.47	571.568	2444.43
	1509.99	9493.97	569.742	5293.47	569.723	2481.9
	1511.92	9499.34	567.895	5286.53	567.875	2426.01
	1513.85	9484.38	566.045	5307.99	566.025	2416.13
	1515.78	9475.76	564.197	5302.4	564.178	2464.4
	1517.7	9504.82	562.348	5304.93	562.328	2491.02
	1519.63	9533.73	560.498	5285.82	560.479	2544.66
	1521.56	9554.86	558.648	5285.65	558.629	2522.6
	1523.49	9567.7	556.797	5289.53	556.777	2550.54
	1525.42	9586.78	554.947	5316.37	554.928	2582.52
	1527.35	9590.75	553.096	5287.83	553.076	2563.16
	1529.27	9595.77	551.244	5314.66	551.225	2584.32
	1531.2	9620.73	549.391	5313.14	549.371	2563.63
	1533.13	9648.82	547.539	5299.47	547.52	2672.48
	1535.06	9660.04	545.686	5315.49	545.666	2663.92
	1536.99	9670.43	543.832	5292.39	543.812	2655.36
	1538.92	9713.89	541.979	5305.71	541.959	2652.2
	1540.85	9770.98	540.123	5290.71	540.104	2700.26
	1542.77	9823.33	538.27	5286.51	538.248	2693.05
	1544.7	9856.52	536.414	5290.39	536.393	2773.42
	1546.63	9881.62	534.559	5288.88	534.537	2685.36
	1548.56	9912.12	532.701	5279.3	532.682	2769.74
	1550.49	9951.56	530.846	5318.19	530.824	2805.6
	1552.42	9986	528.988	5296.5	528.969	2786.25
	1554.34	10017.2	527.131	5304.42	527.109	2861.12
	1556.27	10070	525.271	5277.35	525.252	2864.64
	1558.2	10137.8	523.414	5289.32	523.395	2845.29
	1560.13	10196.2	521.555	5295.9	521.535	2877.06
	1562.06	10233.4	519.695	5271.55	519.676	2927.63
	1563.99	10271.2	517.836	5305.02	517.816	2851.82
	1565.91	10290.7	515.977	5292.79	515.955	2844.59
	1567.84	10310.5	514.115	5312.81	514.096	2948.88
	1569.77	10353	512.254	5300.58	512.234	2891.92
	1571.7	10454.3	510.393	5292.39	510.373	2961.23
	1573.63	10530.9	508.531	5281.52	508.51	2905.64
	1575.56	10571.2	506.668	5296.17	506.648	2927.94
	1577.49	10572.4	504.805	5301.41	504.785	2977.06
	1579.41	10564.7	502.941	5291.9	502.922	2947
	1581.34	10542.9	501.078	5294.47	501.059	2841.83
	1583.27	10561.6	499.215	5323.86	499.193	2916.42
	1585.2	10614.1	497.35	5278.16	497.33	2958.79
	1587.13	10646.6	495.484	5292.8	495.465	2994.44
	1589.06	10655.8	493.619	5287.34	493.6	2920.19
	1590.98	10681.3	491.754	5315.38	491.732	2927.69
	1592.91	10713.8	489.887	5307.24	489.867	2899.03
	1594.84	10714.8	488.02	5305.81	488	2950.73
	1596.77	10714.3	486.152	5289.65	486.133	2938.14
	1598.7	10728.7	484.285	5302.96	484.266	2888.08
	1600.63	10752.9	482.416	5304.21	482.396	2868.82
	1602.56	10747.4	480.549	5304.13	480.527	2877.67
	1604.48	10732.8	478.68	5321.45	478.658	2891.86
	1606.41	10718.1	476.809	5310.68	476.789	2848.54
	1608.34	10732.2	474.939	5303.92	474.92	2897.49
	1610.27	10714.9	473.068	5323.91	473.049	2904.98
	1612.2	10655.5	471.199	5310.48	471.178	2865.7
	1614.13	10576.4	469.326	5301.07	469.307	2837.13
	1616.06	10517.7	467.455	5318.38	467.436	2807.23
	1617.98	10450	465.584	5318.32	465.562	2861.47
	1619.91	10376	463.711	5304.92	463.689	2795.54
	1621.84	10292.5	461.838	5324.9	461.816	2785.69
	1623.77	10193.2	459.963	5307.5	459.943	2743.82
	1625.7	10082.2	458.09	5307.46	458.07	2808.7
	1627.63	9979.33	456.215	5306.09	456.195	2686.82
	1629.55	9887.1	454.34	5314.05	454.32	2685.01
	1631.48	9808.12	452.465	5304.68	452.445	2727.19
	1633.41	9719.91	450.59	5312.65	450.568	2676.06
	1635.34	9595.07	448.713	5313.95	448.693	2706.23
	1637.27	9452.95	446.836	5309.92	446.816	2647.14
	1639.2	9354.13	444.959	5308.56	444.939	2702.6
	1641.12	9313.79	443.082	5313.86	443.061	2643.53
	1643.05	9300.34	441.203	5320.49	441.184	2595.14
	1644.98	9265.67	439.324	5305.83	439.305	2639.94
	1646.91	9200.92	437.445	5316.45	437.426	2552.98
	1648.84	9131.67	435.566	5309.78	435.547	2592.44
	1650.77	9084.72	433.688	5301.78	433.666	2562.73
	1652.7	9040.17	431.807	5309.74	431.787	2559.62
	1654.62	9000.53	429.926	5342.96	429.906	2567.15
	1656.55	8974.64	428.045	5301.74	428.023	2549.42
	1658.48	8975.71	426.162	5322.98	426.143	2499.82
	1660.41	8980.79	424.281	5309.68	424.26	2547.2
	1662.34	8970.66	422.398	5307.01	422.377	2528.16
	1664.27	8934.21	420.516	5309.65	420.494	2482.58
	1666.19	8894.33	418.631	5332.2	418.611	2474.19
	1668.12	8870.01	416.748	5320.24	416.727	2459.16
	1670.05	8855.4	414.863	5313.59	414.844	2529.05
	1671.98	8840.83	412.979	5337.45	412.959	2480.86
	1673.91	8819.95	411.094	5329.47	411.072	2427.39
	1675.84	8795.23	409.207	5321.49	409.188	2498.56
	1677.77	8783.35	407.32	5324.13	407.301	2494.15
	1679.69	8784.49	405.434	5321.46	405.414	2435.41
	1681.62	8776.26	403.547	5325.41	403.527	2404.52
	1683.55	8763.15	401.66	5333.34	401.639	2437.22
	1685.48	8764.45	399.771	5329.34	399.752	2403.69
	1687.41	8761.49	397.883	5297.55	397.863	2404.6
	1689.34	8748.39	395.994	5301.5	395.975	2306.25
	1691.27	8742.37	394.105	5339.85	394.084	2381.28
	1693.19	8750.25	392.215	5321.3	392.195	2421.89
	1695.12	8741.96	390.324	5326.56	390.305	2376.5
	1697.05	8730.98	388.434	5308.02	388.414	2388
	1698.98	8729.11	386.543	5289.49	386.523	2299.02
	1700.91	8735.17	384.65	5298.71	384.631	2364.71
	1702.84	8732.32	382.76	5325.11	382.738	2303.53
	1704.77	8714.73	380.867	5318.47	380.846	2318.99
	1706.69	8692.57	378.973	5309.19	378.953	2322.56
	1708.62	8688.06	377.08	5335.55	377.061	2308.96
	1710.55	8732.03	375.186	5315.71	375.166	2331.01
	1712.48	8782.54	373.291	5306.42	373.271	2247.47
	1714.41	8783.12	371.396	5312.98	371.377	2251.06
	1716.34	8720.43	369.502	5312.93	369.48	2300.8
	1718.26	8661.01	367.605	5303.64	367.586	2305.69
	1720.19	8646.67	365.709	5331.28	365.689	2314.53
	1722.12	8676.45	363.812	5308.81	363.793	2286.45
	1724.05	8701.88	361.916	5303.48	361.895	2247.85
	1725.98	8706.8	360.018	5312.63	359.998	2273.83
	1727.91	8688.94	358.119	5304.66	358.1	2289.25
	1729.84	8682.34	356.221	5332.25	356.201	2267.79
	1731.76	8684.61	354.322	5337.43	354.301	2229.23
	1733.69	8705.76	352.422	5304.44	352.402	2256.5
	1735.62	8716.7	350.523	5318.84	350.502	2246.91
	1737.55	8718.08	348.623	5316.12	348.602	2246.53
	1739.48	8711.53	346.721	5321.28	346.701	2208.01
	1741.41	8705.75	344.82	5294.89	344.799	2181.35
	1743.33	8710.74	342.918	5296.11	342.898	2149.44
	1745.26	8728.34	341.016	5328.86	340.996	2162.23
	1747.19	8750.77	339.113	5314.3	339.094	2182.89
	1749.12	8752.08	337.211	5307.61	337.189	2177.28
	1751.05	8752.85	335.307	5300.93	335.287	2167.72
	1752.98	8750.42	333.402	5312.62	333.383	2166.05
	1754.9	8738.63	331.498	5315.12	331.477	2157.82
	1756.83	8715.86	329.594	5326.8	329.572	2144.34
	1758.76	8703	327.688	5299.1	327.668	2166.29
	1760.69	8692.25	325.781	5312.08	325.762	2122.65
	1762.62	8683.87	323.875	5322.42	323.855	2082.96
	1764.55	8687.83	321.969	5314.39	321.947	2107.53
	1766.48	8690.23	320.061	5306.36	320.041	2099.32
	1768.4	8680.78	318.152	5294.4	318.133	2091.11
	1770.33	8661.32	316.244	5291.61	316.225	2093.39
	1772.26	8661.36	314.336	5294.05	314.316	2028.87
	1774.19	8666.74	312.428	5301.73	312.406	2099.26
	1776.12	8670.24	310.518	5301.54	310.496	2066.19
	1778.05	8657.04	308.607	5288.25	308.586	2059.31
	1779.97	8650.91	306.697	5312.91	306.676	2040.66
	1781.9	8657.37	304.785	5290.46	304.766	2063.88
	1783.83	8663.74	302.873	5292.86	302.854	2096.24
	1785.76	8635.63	300.963	5293.94	300.941	2039.67
	1787.69	8596.54	299.049	5300.25	299.029	2002.74
	1789.62	8586.39	297.137	5307.85	297.115	2045.55
	1791.55	8598.54	295.223	5303.68	295.203	2017.78
	1793.47	8588.9	293.309	5300.81	293.289	2030.52
	1795.4	8558.42	291.395	5299.24	291.375	2060.23
	1797.33	8551.37	289.48	5282	289.459	2029.87
	1799.26	8566.3	287.564	5289.56	287.545	1996.91
	1801.19	8581.28	285.648	5293.19	285.629	2064.45
	1803.12	8570.53	283.732	5287.68	283.713	2011.92
	1805.05	8556.84	281.816	5286.07	281.795	2055.95
	1806.97	8549.23	279.898	5264.9	279.879	2068.66
	1808.9	8546.43	277.982	5301.09	277.961	2030.51
	1810.83	8542.64	276.062	5290.34	276.043	2022.36
	1812.76	8549.6	274.145	5271.76	274.125	2080.68
	1814.69	8553.08	272.227	5300.09	272.205	2076.43
	1816.62	8541.11	270.307	5295.83	270.285	2047.44
	1818.54	8528.94	268.387	5296.78	268.365	2049.71
	1820.47	8525.6	266.467	5289.91	266.445	2035.06
	1822.4	8528.81	264.545	5302.57	264.525	2029.52
	1824.33	8541.62	262.623	5294.4	262.604	2027.89
	1826.26	8563.03	260.701	5274.53	260.682	2032.77
	1828.19	8554.91	258.779	5284.58	258.76	2055.85
	1830.12	8528.64	256.857	5280.32	256.836	2046.41
	1832.04	8521.79	254.934	5285.17	254.912	2029.18
	1833.97	8542.41	253.01	5288.71	252.988	2056.15
	1835.9	8548	251.086	5289.67	251.064	1989.55
	1837.83	8532.07	249.16	5272.44	249.141	2020.41
	1839.76	8515.92	247.236	5291.59	247.215	2016.18
	1841.69	8494.95	245.311	5295.16	245.289	2034.04
			--	--	--	--
			--	--	--	--
			--	--	--	--
			--	--	--	--
			--	--	--	--
			--	--	--	--
			--	--	--	--
			--	--	--	--
			--	--	--	--
			--	--	--	--
			--	--	--	--
			--	--	--	--
			--	--	--	--
			--	--	--	--
			--	--	--	--
			--	--	--	--
			--	--	--	--
			--	--	--	--
			--	--	--	--
			--	--	--	--
			--	--	--	--
			--	--	--	--
			--	--	--	--
			--	--	--	--
			--	--	--	--
			--	--	--	--
			--	--	--	--
			--	--	--	--
			--	--	--	--
			--	--	--	--
			--	--	--	--
			--	--	--	--
			--	--	--	--
			--	--	--	--
			--	--	--	--
			--	--	--	--
			--	--	--	--
			--	--	--	--
			--	--	--	--
			--	--	--	--
			--	--	--	--
			--	--	--	--
			--	--	--	--
			--	--	--	--
			--	--	--	--
			--	--	--	--
			--	--	--	--
			--	--	--	--
			--	--	--	--
			--	--	--	--
			--	--	--	--
			--	--	--	--
			--	--	--	--
			--	--	--	--
			--	--	--	--
			--	--	--	--
			--	--	--	--
			--	--	--	--
			--	--	--	--
			--	--	--	--
			--	--	--	--
			--	--	--	--
			--	--	--	--
			--	--	--	--
			--	--	--	--
			--	--	--	--
			--	--	--	--
			--	--	--	--
			--	--	--	--
			--	--	--	--
			--	--	--	--
			--	--	--	--
			--	--	--	--
			--	--	--	--
			--	--	--	--

## Sheet: Figure 2c
XPS survey spectrum
Figure 2c	Binding Energy (eV)	Intensity
	1350	136385
	1349	136337
	1348	134184
	1347	134821
	1346	135373
	1345	135758
	1344	135024
	1343	135198
	1342	135490
	1341	139172
	1340	136160
	1339	135744
	1338	134533
	1337	130393
	1336	132227
	1335	134035
	1334	133866
	1333	130949
	1332	130420
	1331	131263
	1330	130951
	1329	131359
	1328	130205
	1327	129041
	1326	132268
	1325	132103
	1324	129164
	1323	129669
	1322	130763
	1321	130434
	1320	131765
	1319	130287
	1318	130317
	1317	129571
	1316	129809
	1315	131758
	1314	128255
	1313	129927
	1312	131418
	1311	129225
	1310	129584
	1309	128640
	1308	129966
	1307	129371
	1306	130418
	1305	132042
	1304	130576
	1303	129906
	1302	127967
	1301	128096
	1300	127147
	1299	129107
	1298	129772
	1297	129324
	1296	130343
	1295	129877
	1294	131688
	1293	129412
	1292	126277
	1291	127597
	1290	129846
	1289	131447
	1288	131872
	1287	130366
	1286	130260
	1285	129622
	1284	130340
	1283	131774
	1282	131800
	1281	130555
	1280	131769
	1279	131734
	1278	131193
	1277	131669
	1276	132775
	1275	132995
	1274	130855
	1273	131790
	1272	134132
	1271	134001
	1270	133377
	1269	130561
	1268	130882
	1267	131862
	1266	135381
	1265	133388
	1264	132007
	1263	132931
	1262	133102
	1261	134094
	1260	134919
	1259	133966
	1258	132768
	1257	135687
	1256	136041
	1255	136737
	1254	136748
	1253	133644
	1252	134087
	1251	135134
	1250	135873
	1249	138064
	1248	138339
	1247	135370
	1246	137343
	1245	137763
	1244	137265
	1243	135981
	1242	138361
	1241	140847
	1240	140444
	1239	137309
	1238	137565
	1237	135952
	1236	138188
	1235	136677
	1234	137539
	1233	140314
	1232	142490
	1231	142899
	1230	143110
	1229	144455
	1228	142886
	1227	143762
	1226	146377
	1225	143211
	1224	144571
	1223	144941
	1222	144241
	1221	142118
	1220	141452
	1219	139398
	1218	137872
	1217	136401
	1216	133982
	1215	130621
	1214	130153
	1213	127512
	1212	130257
	1211	129549
	1210	129555
	1209	129610
	1208	129440
	1207	128666
	1206	129976
	1205	128308
	1204	128063
	1203	129806
	1202	127789
	1201	127471
	1200	126658
	1199	127365
	1198	129177
	1197	128001
	1196	127827
	1195	127331
	1194	132031
	1193	130351
	1192	129614
	1191	127839
	1190	128465
	1189	130372
	1188	132049
	1187	130883
	1186	131205
	1185	129866
	1184	130647
	1183	132414
	1182	132371
	1181	131138
	1180	131161
	1179	132868
	1178	130049
	1177	130778
	1176	128960
	1175	129587
	1174	132029
	1173	132597
	1172	131127
	1171	133175
	1170	133361
	1169	132484
	1168	132956
	1167	133862
	1166	132859
	1165	132227
	1164	135495
	1163	134307
	1162	133794
	1161	135350
	1160	134466
	1159	136731
	1158	134375
	1157	136956
	1156	137039
	1155	136591
	1154	134154
	1153	135339
	1152	137427
	1151	136571
	1150	135504
	1149	135814
	1148	135893
	1147	136242
	1146	136543
	1145	139022
	1144	140459
	1143	138468
	1142	136823
	1141	135895
	1140	137449
	1139	140195
	1138	139599
	1137	139695
	1136	137333
	1135	140685
	1134	140059
	1133	140534
	1132	138527
	1131	137209
	1130	139283
	1129	140686
	1128	141997
	1127	143586
	1126	141683
	1125	140996
	1124	145431
	1123	143496
	1122	142725
	1121	144092
	1120	144913
	1119	144134
	1118	143611
	1117	141754
	1116	142996
	1115	141826
	1114	144270
	1113	143971
	1112	144906
	1111	144025
	1110	143470
	1109	145394
	1108	143868
	1107	141950
	1106	143622
	1105	145093
	1104	145308
	1103	147683
	1102	145359
	1101	146068
	1100	147985
	1099	147274
	1098	147980
	1097	147839
	1096	148179
	1095	145211
	1094	147284
	1093	147234
	1092	146740
	1091	152884
	1090	150307
	1089	150377
	1088	149237
	1087	150825
	1086	150243
	1085	149826
	1084	152421
	1083	150692
	1082	150269
	1081	148850
	1080	152395
	1079	153110
	1078	152430
	1077	150784
	1076	149685
	1075	151391
	1074	154065
	1073	155408
	1072	156798
	1071	152634
	1070	153927
	1069	154263
	1068	152163
	1067	156142
	1066	154669
	1065	151754
	1064	152718
	1063	157691
	1062	155795
	1061	156769
	1060	155477
	1059	155717
	1058	156723
	1057	156015
	1056	157794
	1055	159566
	1054	157658
	1053	157459
	1052	159575
	1051	157520
	1050	158532
	1049	157828
	1048	157645
	1047	160053
	1046	158809
	1045	160083
	1044	160447
	1043	162566
	1042	162337
	1041	160864
	1040	160768
	1039	160516
	1038	161714
	1037	161881
	1036	160645
	1035	162846
	1034	162316
	1033	162888
	1032	165290
	1031	163916
	1030	165487
	1029	164193
	1028	163082
	1027	161392
	1026	163379
	1025	160746
	1024	161663
	1023	164367
	1022	167253
	1021	169108
	1020	167446
	1019	166437
	1018	169270
	1017	170446
	1016	171716
	1015	171018
	1014	168715
	1013	168206
	1012	168225
	1011	170198
	1010	168981
	1009	166376
	1008	167228
	1007	165188
	1006	163395
	1005	163892
	1004	165111
	1003	164116
	1002	165384
	1001	166060
	1000	165885
	999	165546
	998	166277
	997	170070
	996	163984
	995	161743
	994	163590
	993	162442
	992	158936
	991	160346
	990	157384
	989	159223
	988	158917
	987	156669
	986	155931
	985	159395
	984	160501
	983	160300
	982	163258
	981	166261
	980	169741
	979	174938
	978	176801
	977	174610
	976	171608
	975	167418
	974	164435
	973	161192
	972	162716
	971	160187
	970	157664
	969	154976
	968	151053
	967	148632
	966	147327
	965	145446
	964	144740
	963	140447
	962	141771
	961	143319
	960	143906
	959	142348
	958	139135
	957	141891
	956	143829
	955	144067
	954	147295
	953	144595
	952	146529
	951	144970
	950	142405
	949	144579
	948	144696
	947	146790
	946	145108
	945	144773
	944	144713
	943	146136
	942	146262
	941	144430
	940	147440
	939	148398
	938	149704
	937	146175
	936	146662
	935	144843
	934	149204
	933	150165
	932	148104
	931	149028
	930	148743
	929	146407
	928	150221
	927	149686
	926	150643
	925	149275
	924	148738
	923	151132
	922	151179
	921	152817
	920	153478
	919	151766
	918	152600
	917	152393
	916	154391
	915	151054
	914	149976
	913	151743
	912	151171
	911	151231
	910	151802
	909	151678
	908	153705
	907	153237
	906	154447
	905	153964
	904	154810
	903	152546
	902	154308
	901	153710
	900	155854
	899	155692
	898	154868
	897	154462
	896	157267
	895	155631
	894	153449
	893	152951
	892	155648
	891	153538
	890	152049
	889	148355
	888	148509
	887	149423
	886	150827
	885	152566
	884	154261
	883	157057
	882	163665
	881	167250
	880	171113
	879	171324
	878	166542
	877	163005
	876	162645
	875	168437
	874	173882
	873	175628
	872	159611
	871	140271
	870	133379
	869	130306
	868	131336
	867	133913
	866	138013
	865	140496
	864	147759
	863	157175
	862	165012
	861	161407
	860	156363
	859	150970
	858	160257
	857	181557
	856	201055
	855	191118
	854	150987
	853	121201
	852	111443
	851	110057
	850	108896
	849	108967
	848	111271
	847	109190
	846	107531
	845	110182
	844	108983
	843	107164
	842	108260
	841	107012
	840	110186
	839	111682
	838	110740
	837	109962
	836	111809
	835	110600
	834	110515
	833	112029
	832	111044
	831	110854
	830	110332
	829	112038
	828	109680
	827	110514
	826	111511
	825	111048
	824	112815
	823	111303
	822	112288
	821	111616
	820	110501
	819	110312
	818	110924
	817	110418
	816	110648
	815	112843
	814	111983
	813	111239
	812	110069
	811	110550
	810	109434
	809	110541
	808	110586
	807	110795
	806	110883
	805	109973
	804	109463
	803	110598
	802	110716
	801	109631
	800	111845
	799	110297
	798	107877
	797	109269
	796	110655
	795	111108
	794	111404
	793	111526
	792	111111
	791	110433
	790	109926
	789	110240
	788	110265
	787	112169
	786	110983
	785	113407
	784	111003
	783	110720
	782	113361
	781	112652
	780	114087
	779	113534
	778	114295
	777	113340
	776	112189
	775	111891
	774	109657
	773	109765
	772	107603
	771	105359
	770	103261
	769	100882
	768	101712
	767	101740
	766	101284
	765	100649
	764	99433.3
	763	102190
	762	100704
	761	98909.5
	760	100246
	759	101352
	758	100766
	757	98970.7
	756	100607
	755	100528
	754	97678.9
	753	96210.5
	752	98217.7
	751	98688
	750	98131.5
	749	97793.3
	748	97972.7
	747	96697.5
	746	96411.5
	745	95563.7
	744	94327.5
	743	97689.2
	742	96985.7
	741	97921.1
	740	96713.2
	739	97542.7
	738	96940.5
	737	95977.2
	736	97904.9
	735	98831.6
	734	96797.7
	733	97292.7
	732	97571.6
	731	97292.8
	730	97478.8
	729	96694.3
	728	95102.9
	727	95547.9
	726	93996.3
	725	97030.6
	724	98686.5
	723	97903
	722	96601.9
	721	96498.8
	720	99267.9
	719	98247.4
	718	100575
	717	101601
	716	101184
	715	103158
	714	100435
	713	100771
	712	99588.5
	711	99252.5
	710	97504.2
	709	96088.7
	708	96889.7
	707	94156.6
	706	93128.8
	705	91183.6
	704	89130.3
	703	86464.6
	702	85292.8
	701	83464.2
	700	83727.4
	699	82978.8
	698	82357.4
	697	82553
	696	80651.8
	695	79726.5
	694	79162.9
	693	79360.6
	692	80410.2
	691	79748.9
	690	81296.3
	689	80670
	688	79195
	687	79049
	686	77282.4
	685	77003.5
	684	77519.4
	683	77804.4
	682	77352
	681	78344.5
	680	77425.9
	679	78432.6
	678	77377.4
	677	77466.3
	676	78059.4
	675	78505.6
	674	79703.3
	673	78528.6
	672	76891.7
	671	78152.3
	670	79921
	669	79974
	668	80369.3
	667	79629.5
	666	78993.8
	665	77579.5
	664	79672.9
	663	79747.5
	662	79697.8
	661	77970.6
	660	77730.8
	659	78781.2
	658	76057.8
	657	75132.2
	656	77405.6
	655	77451.5
	654	77943.1
	653	76535.2
	652	77864.3
	651	80090
	650	80015.9
	649	85433.8
	648	86627.6
	647	87781.4
	646	89186.2
	645	90553
	644	91814.1
	643	91198.1
	642	88395
	641	87789.1
	640	84417.3
	639	81204.7
	638	80267.1
	637	75630.6
	636	68640.9
	635	65442.8
	634	62396
	633	60627.7
	632	59430.7
	631	61393.3
	630	62970.9
	629	63542.5
	628	64036
	627	64660.5
	626	63676.2
	625	61941.1
	624	60577.6
	623	61052.5
	622	61215
	621	59424
	620	60316.3
	619	57196.8
	618	56212.7
	617	56647.7
	616	56614.5
	615	56827.8
	614	55444.5
	613	55822
	612	56627.6
	611	56355.3
	610	55998
	609	57198.2
	608	57079.7
	607	57838.6
	606	56407.6
	605	56779.7
	604	56535.5
	603	56171.1
	602	57196.8
	601	56375.9
	600	55866.9
	599	57364.5
	598	55370.4
	597	55471
	596	57556.4
	595	55917.6
	594	55882.9
	593	56951.3
	592	56754
	591	56834.9
	590	57119.6
	589	56959.9
	588	56723.6
	587	57574.3
	586	59301.8
	585	58584.1
	584	59709.3
	583	56891.2
	582	58879.9
	581	59063
	580	57426.4
	579	58268.5
	578	59055.4
	577	58254.7
	576	58134.2
	575	57080.5
	574	56137.2
	573	57244.6
	572	58596.9
	571	56792.9
	570	56916.7
	569	55773.8
	568	55870.7
	567	57847.3
	566	57927.5
	565	57141.1
	564	56118.8
	563	57713.7
	562	58107.9
	561	58027.6
	560	59679.9
	559	61449.8
	558	60900.3
	557	62389.9
	556	62111.5
	555	64942
	554	63655.2
	553	62801.8
	552	62016.4
	551	60261.8
	550	59482
	549	57445.3
	548	54474.8
	547	53709.3
	546	53442.5
	545	48229.6
	544	44860.3
	543	42806.2
	542	41735
	541	41292.5
	540	39130.6
	539	34928.5
	538	33846.1
	537	32517.8
	536	33445.7
	535	40279
	534	65992.7
	533	124503
	532	201144
	531	214931
	530	132270
	529	55139.1
	528	34345.4
	527	28496.3
	526	27403.7
	525	28197.3
	524	26912.6
	523	26212.4
	522	25926.2
	521	26659.6
	520	27282.6
	519	27413.5
	518	26284.1
	517	27022.2
	516	26119.7
	515	26777.5
	514	27447.3
	513	26844.2
	512	26127.1
	511	26404.5
	510	25942.8
	509	26510.7
	508	27064.6
	507	26165.7
	506	26195.1
	505	26488.2
	504	26367
	503	25992.5
	502	26283.4
	501	26936.3
	500	27141.5
	499	27106.9
	498	26730.3
	497	27377.3
	496	27137.4
	495	27537.3
	494	28104.1
	493	26832.9
	492	27008
	491	27012.9
	490	27331.7
	489	27174.3
	488	27614.8
	487	27993.5
	486	27699.5
	485	27395.3
	484	28360.6
	483	27073.6
	482	28394.8
	481	27941.9
	480	27574.4
	479	27733
	478	26218.6
	477	29030.5
	476	26827.5
	475	27860.6
	474	27437.2
	473	27127.8
	472	27183.2
	471	27726.7
	470	27423
	469	28155.6
	468	28116.2
	467	27467.7
	466	27727.2
	465	28249.3
	464	27883
	463	28707.9
	462	28141.1
	461	28589.7
	460	26525.6
	459	28234.6
	458	28299.9
	457	28102.9
	456	27803.9
	455	27448.5
	454	27971.2
	453	27329.8
	452	27942.6
	451	28120.3
	450	27157.9
	449	27316.8
	448	27944.2
	447	28512.7
	446	28872.3
	445	28538.4
	444	29047.3
	443	29031.9
	442	27738.7
	441	28254.8
	440	28606.2
	439	27653.5
	438	28211.6
	437	29537.5
	436	29317.6
	435	28499.2
	434	28168.6
	433	27650.1
	432	27971.2
	431	28793.2
	430	28867
	429	28401.3
	428	27893.1
	427	28085.7
	426	28376
	425	28876.4
	424	27947
	423	28047.1
	422	29089.5
	421	29113.6
	420	28709.1
	419	29258.7
	418	30288
	417	30198.6
	416	29434.9
	415	28685.8
	414	28006.2
	413	28781.2
	412	28052.2
	411	29472.3
	410	30052.8
	409	30016.3
	408	29178.2
	407	29621.4
	406	28902.6
	405	27730.2
	404	27789.7
	403	28232.8
	402	28974.5
	401	29821.4
	400	31765.2
	399	32947.3
	398	31031.6
	397	29978.3
	396	28521.8
	395	29280.1
	394	29957
	393	28876.1
	392	30010.1
	391	30216.6
	390	28806.8
	389	29991.3
	388	30382.3
	387	29468.7
	386	29971.2
	385	28596.9
	384	30342
	383	29954.9
	382	29554.3
	381	29637
	380	31079.6
	379	30430.4
	378	30720.2
	377	30405
	376	30284
	375	30566.7
	374	31021.3
	373	30127
	372	28701.2
	371	29482.9
	370	30437.6
	369	30836.6
	368	31022.6
	367	30821.1
	366	31439.1
	365	31678.4
	364	31074.9
	363	31361.8
	362	31509
	361	31440.9
	360	31485.5
	359	31841.7
	358	32266.4
	357	31721.3
	356	32315.6
	355	32506
	354	32768.9
	353	32036.8
	352	32584.1
	351	31848.4
	350	32009.9
	349	31815.3
	348	32096.7
	347	33285.4
	346	33301.4
	345	32385.9
	344	32280.6
	343	32206.6
	342	32683.8
	341	32589.6
	340	33293.9
	339	33033.7
	338	32637.4
	337	33151.6
	336	33070.6
	335	33459.5
	334	33589.9
	333	33687
	332	33734
	331	32913.4
	330	33125.9
	329	34056.2
	328	34585.9
	327	35307.3
	326	34142.5
	325	33608.6
	324	32529.7
	323	32499.9
	322	33558
	321	33816.3
	320	34145.9
	319	34122.7
	318	34381.9
	317	33898.4
	316	32562.9
	315	34851.1
	314	34666.6
	313	34301.6
	312	35444.7
	311	36052.9
	310	36740.5
	309	35209.7
	308	35903.7
	307	36217.5
	306	37413.7
	305	37577.3
	304	35915
	303	34053.7
	302	33323.4
	301	31816.4
	300	30550.6
	299	29173.7
	298	27266.5
	297	26214.5
	296	24278.8
	295	23983.7
	294	20519.9
	293	19724.7
	292	18809.1
	291	18408.4
	290	23997.8
	289	36717.2
	288	46805
	287	51924.1
	286	82105.9
	285	135832
	284	135354
	283	70767.5
	282	27171.5
	281	16645.6
	280	15030.7
	279	14526
	278	13879.1
	277	13862.2
	276	14616.8
	275	13757.5
	274	13766.6
	273	14378.4
	272	14477.8
	271	13868.5
	270	14090.9
	269	13959.4
	268	13147.8
	267	13600.3
	266	14302.2
	265	13360.1
	264	15075.2
	263	14273.2
	262	13872.2
	261	13926
	260	13811.5
	259	13562
	258	14177.6
	257	13897.6
	256	14519.2
	255	14006.8
	254	13808.2
	253	15248.7
	252	14456.5
	251	13268.6
	250	13790.3
	249	14510.9
	248	14148.7
	247	14876.9
	246	14566.1
	245	13890.2
	244	13586
	243	14445.7
	242	14043.7
	241	13934.5
	240	13874.7
	239	14425.2
	238	15034.4
	237	14078.5
	236	14027.1
	235	15145.2
	234	15128.8
	233	15245.2
	232	15004.4
	231	14143.1
	230	14679.1
	229	14919
	228	14239.1
	227	14390.8
	226	14757.7
	225	14798.1
	224	14934.4
	223	14615.9
	222	14799.8
	221	14030.7
	220	14249
	219	13998.7
	218	15260.6
	217	15172.5
	216	15068.2
	215	15970.4
	214	15488
	213	14429.5
	212	14691.4
	211	14784.3
	210	14502.5
	209	14522.4
	208	14881.9
	207	14683.3
	206	14928.1
	205	14526.6
	204	14713.3
	203	14967.4
	202	15458.3
	201	15358.7
	200	15295.7
	199	14882.4
	198	15939.8
	197	15817.2
	196	15786.8
	195	15830
	194	15746.3
	193	15267.9
	192	15461
	191	16091.4
	190	16669.9
	189	15846.2
	188	16195.7
	187	15865.5
	186	16286.3
	185	16773.3
	184	15792.7
	183	16864.9
	182	16139.1
	181	15347
	180	15960.6
	179	15785.7
	178	15701.9
	177	16084.7
	176	15914.4
	175	16233
	174	16169.5
	173	15956.7
	172	16395.6
	171	15479.8
	170	16181.5
	169	16469.5
	168	17089.4
	167	16360.5
	166	17287
	165	16570.9
	164	16410.2
	163	16599.2
	162	16122.6
	161	15851.3
	160	15673.6
	159	15147.6
	158	16206.2
	157	16190.2
	156	15657.5
	155	17778.5
	154	19113.8
	153	21221.7
	152	20708.4
	151	18974.5
	150	17241.9
	149	16890.3
	148	17083.1
	147	16086.2
	146	15890
	145	16025.3
	144	16681
	143	17237
	142	17369.5
	141	16936.8
	140	16792.3
	139	17577.1
	138	17139.9
	137	16501.8
	136	16236.7
	135	16911.2
	134	17026.4
	133	15405.1
	132	16638.5
	131	15403
	130	16329.9
	129	15893.5
	128	15863.8
	127	15397
	126	16147.2
	125	16831.4
	124	17181.8
	123	17143.4
	122	16577.1
	121	18163
	120	17562.9
	119	18724.4
	118	18940
	117	19624.5
	116	20684.5
	115	20493.5
	114	21750
	113	22364.8
	112	21137.2
	111	18828.4
	110	16459.4
	109	14932.3
	108	14804.6
	107	14784.2
	106	14614.4
	105	13638.8
	104	15599
	103	17676.9
	102	20346.3
	101	19436
	100	16134.1
	99.0001	15628.1
	98.0001	14706.1
	97.0001	14808.1
	96.0001	14562.7
	95.0001	14410.8
	94.0001	14257
	93.0001	14294.9
	92.0001	14170.9
	91.0001	14785.6
	90.0001	14871.1
	89.0001	15036.3
	88.0001	15557.2
	87.0001	14909.6
	86.0001	15003.9
	85.0001	14440.4
	84.0001	14418.5
	83.0001	14493.8
	82.0001	13990.7
	81.0001	14438.9
	80.0001	13594.3
	79.0001	13383.6
	78.0001	13157.6
	77.0001	14124.1
	76.0001	14231
	75.0001	15552.1
	74.0001	17222.8
	73.0001	17634
	72.0001	17798.4
	71.0001	18682.6
	70.0001	21220.8
	69.0001	26636.4
	68.0001	30754.4
	67.0001	26396.1
	66.0001	16585.5
	65.0001	9753.91
	64.0001	7619.65
	63.0001	7042.72
	62.0001	6113.96
	61.0001	5877.77
	60.0001	5807.64
	59.0001	5467.99
	58.0001	5618.3
	57.0001	5315.84
	56.0001	5373.49
	55.0001	5348.7
	54.0001	5617.81
	53.0001	5318.86
	52.0001	5396.83
	51.0001	5391.99
	50.0001	6279.21
	49.0001	5919.53
	48.0001	5938.16
	47.0001	5499.6
	46.0001	5980.83
	45.0001	5555.19
	44.0001	5278.09
	43.0001	5211.88
	42.0001	5105.48
	41.0001	5187.82
	40.0001	5051.83
	39.0001	4989.97
	38.0001	4813.1
	37.0001	4950.49
	36.0001	5142.39
	35.0001	5093.11
	34.0001	4880.51
	33.0001	4658.35
	32.0001	4959.75
	31.0001	5361.78
	30.0001	5394.58
	29.0001	5883.79
	28.0001	6945.65
	27.0001	7076.58
	26.0001	8082.42
	25.0001	8937.88
	24.0001	9008.63
	23.0001	8345.98
	22.0001	6298.42
	21.0001	5058.56
	20.0001	4140.09
	19.0001	3904.72
	18.0001	4451.85
	17.0001	4351.34
	16.0001	4280.36
	15.0001	3952.99
	14.0001	3637.21
	13.0001	4588.48
	12.0001	5313.99
	11.0001	5332
	10.0001	5603.36
	9.0001	6068.78
	8.0001	5429.62
	7.0001	5056.56
	6.0001	6112.33
	5.0001	7243.44
	4.0001	8785.28
	3.0001	9429.79
	2.0001	6550.41
	1.0001	2481.08
	0.0001	458.46
	-0.9999	102.875
	-1.9999	53.6259
	-2.9999	45.8139
	-3.9999	27.7267
	-4.9999	0
	-5.9999	0
	-6.9999	0
	-7.9999	0
	-8.9999	0
	-9.9999	12.2893

## Sheet: Figure 2d
Figure 2d		XPS	C 1s
		Ef / eV	raw data	fitted curve	baseline	peak 1	peak 2	peak 3
		293.95	1436.31	1441.38	1441.38	1441.38	1441.38	1441.38
		293.9	1462.36	1439.8	1439.8	1439.8	1439.8	1439.8
		293.85	1511.48	1438.63	1438.63	1438.63	1438.63	1438.63
		293.8	1459.99	1437.58	1437.58	1437.58	1437.58	1437.58
		293.75	1395.79	1436.67	1436.67	1436.67	1436.67	1436.67
		293.7	1395.62	1435.97	1435.97	1435.97	1435.97	1435.97
		293.65	1419.92	1435.03	1435.03	1435.03	1435.03	1435.03
		293.6	1469.02	1433.85	1433.85	1433.85	1433.85	1433.85
		293.55	1498.79	1432.52	1432.52	1432.52	1432.52	1432.52
		293.5	1456.87	1431.25	1431.25	1431.25	1431.25	1431.25
		293.45	1545.81	1429.91	1429.91	1429.91	1429.91	1429.91
		293.4	1498.71	1428.52	1428.52	1428.52	1428.52	1428.52
		293.35	1498.26	1426.98	1426.98	1426.98	1426.98	1426.98
		293.3	1481.23	1425.47	1425.47	1425.47	1425.47	1425.47
		293.25	1465.79	1423.87	1423.87	1423.87	1423.87	1423.87
		293.2	1401.28	1422.62	1422.62	1422.62	1422.62	1422.62
		293.15	1428.3	1421.54	1421.54	1421.54	1421.54	1421.54
		293.1	1394.22	1420.7	1420.7	1420.7	1420.7	1420.7
		293.05	1484.86	1420.13	1420.13	1420.13	1420.13	1420.13
		293	1376.71	1419.75	1419.75	1419.75	1419.75	1419.75
		292.95	1391.75	1419.2	1419.2	1419.2	1419.2	1419.2
		292.9	1465.11	1418.84	1418.84	1418.84	1418.84	1418.84
		292.85	1409.53	1418.65	1418.65	1418.65	1418.65	1418.65
		292.8	1433.95	1418.42	1418.42	1418.42	1418.42	1418.42
		292.75	1530.85	1418.07	1418.07	1418.07	1418.07	1418.07
		292.7	1403.16	1418.02	1418.02	1418.02	1418.02	1418.02
		292.65	1343.8	1417.7	1417.7	1417.7	1417.7	1417.7
		292.6	1441.23	1416.94	1416.94	1416.94	1416.94	1416.94
		292.55	1427.59	1416.1	1416.1	1416.1	1416.1	1416.1
		292.5	1375.05	1415.33	1415.33	1415.33	1415.33	1415.33
		292.45	1455.72	1414.39	1414.39	1414.39	1414.39	1414.39
		292.4	1518.76	1413.92	1413.92	1413.92	1413.92	1413.92
		292.35	1477.67	1413.41	1413.41	1413.41	1413.41	1413.41
		292.3	1379.05	1413.07	1413.07	1413.07	1413.07	1413.07
		292.25	1478.2	1412.51	1412.51	1412.51	1412.51	1412.51
		292.2	1379.83	1411.83	1411.82	1411.82	1411.82	1411.83
		292.15	1409.34	1410.91	1410.9	1410.9	1410.9	1410.91
		292.1	1289.82	1410.17	1410.16	1410.16	1410.16	1410.17
		292.05	1499.26	1409.8	1409.78	1409.78	1409.78	1409.8
		292	1458.96	1409.3	1409.28	1409.28	1409.28	1409.3
		291.95	1435.77	1408.59	1408.56	1408.56	1408.56	1408.59
		291.9	1392.03	1407.94	1407.9	1407.9	1407.9	1407.94
		291.85	1404.93	1406.96	1406.91	1406.91	1406.91	1406.96
		291.8	1508.25	1405.9	1405.84	1405.84	1405.84	1405.9
		291.75	1437.89	1404.61	1404.53	1404.53	1404.53	1404.61
		291.7	1452.52	1403.45	1403.34	1403.34	1403.34	1403.45
		291.65	1469.4	1402.33	1402.19	1402.19	1402.19	1402.33
		291.6	1425.15	1401.33	1401.16	1401.16	1401.16	1401.33
		291.55	1346.35	1400.28	1400.06	1400.06	1400.06	1400.28
		291.5	1450.12	1398.94	1398.65	1398.65	1398.65	1398.94
		291.45	1436.15	1397.68	1397.32	1397.32	1397.32	1397.68
		291.4	1388.94	1396.45	1395.99	1395.99	1395.99	1396.45
		291.35	1403.03	1395.23	1394.65	1394.65	1394.65	1395.23
		291.3	1482.62	1394.47	1393.73	1393.73	1393.73	1394.47
		291.25	1473.95	1393.9	1392.96	1392.96	1392.96	1393.9
		291.2	1422.66	1392.93	1391.76	1391.76	1391.76	1392.93
		291.15	1443.66	1392.25	1390.78	1390.78	1390.78	1392.25
		291.1	1330.77	1391.97	1390.12	1390.12	1390.12	1391.97
		291.05	1371.96	1391.95	1389.64	1389.64	1389.64	1391.95
		291	1468.45	1392.08	1389.21	1389.21	1389.21	1392.08
		290.95	1371.99	1392.65	1389.1	1389.1	1389.1	1392.65
		290.9	1330.29	1393.29	1388.9	1388.9	1388.9	1393.29
		290.85	1332.35	1394.3	1388.89	1388.89	1388.89	1394.3
		290.8	1382.19	1395.53	1388.88	1388.88	1388.88	1395.53
		290.75	1386	1397	1388.87	1388.87	1388.87	1397
		290.7	1497.78	1398.78	1388.85	1388.85	1388.85	1398.78
		290.65	1365.93	1400.93	1388.83	1388.83	1388.83	1400.93
		290.6	1440.09	1403.49	1388.81	1388.81	1388.81	1403.49
		290.55	1460.13	1406.54	1388.77	1388.77	1388.77	1406.54
		290.5	1456.72	1410.16	1388.73	1388.73	1388.73	1410.16
		290.45	1436.49	1414.46	1388.67	1388.67	1388.67	1414.46
		290.4	1453.47	1419.53	1388.6	1388.6	1388.6	1419.53
		290.35	1581.1	1425.51	1388.53	1388.53	1388.53	1425.51
		290.3	1563.51	1432.54	1388.45	1388.45	1388.45	1432.54
		290.25	1596.64	1440.78	1388.38	1388.38	1388.38	1440.78
		290.2	1628.15	1450.41	1388.3	1388.3	1388.3	1450.41
		290.15	1598.28	1461.61	1388.22	1388.22	1388.22	1461.61
		290.1	1424.98	1474.59	1388.13	1388.13	1388.13	1474.59
		290.05	1417.49	1489.59	1388.04	1388.04	1388.04	1489.59
		290	1447.74	1506.86	1387.94	1387.94	1387.94	1506.86
		289.95	1571.43	1526.69	1387.84	1387.84	1387.84	1526.69
		289.9	1654.8	1549.35	1387.73	1387.73	1387.73	1549.35
		289.85	1569.09	1575.18	1387.61	1387.61	1387.61	1575.18
		289.8	1649.66	1604.49	1387.5	1387.5	1387.5	1604.49
		289.75	1583.17	1637.64	1387.37	1387.37	1387.37	1637.64
		289.7	1766.45	1674.96	1387.21	1387.21	1387.21	1674.96
		289.65	1707.35	1716.81	1387.02	1387.02	1387.02	1716.81
		289.6	1669.38	1763.58	1386.8	1386.8	1386.81	1763.58
		289.55	1691.46	1815.61	1386.57	1386.57	1386.57	1815.61
		289.5	2005.48	1873.25	1386.32	1386.32	1386.32	1873.25
		289.45	2079.18	1936.81	1386.03	1386.03	1386.03	1936.81
		289.4	2000.47	2006.54	1385.71	1385.71	1385.72	2006.54
		289.35	2085.55	2082.67	1385.36	1385.36	1385.36	2082.66
		289.3	2040	2165.32	1384.96	1384.96	1384.98	2165.31
		289.25	2222.98	2254.54	1384.52	1384.52	1384.54	2254.52
		289.2	2325.57	2350.24	1384.03	1384.03	1384.05	2350.21
		289.15	2444.99	2452.22	1383.5	1383.5	1383.53	2452.19
		289.1	2472.43	2560.11	1382.91	1382.91	1382.96	2560.06
		289.05	2666.79	2673.34	1382.28	1382.28	1382.35	2673.27
		289	2727.58	2791.15	1381.58	1381.58	1381.68	2791.05
		288.95	2841.17	2912.54	1380.82	1380.83	1380.96	2912.4
		288.9	3052.71	3036.31	1380	1380.01	1380.2	3036.11
		288.85	3146.41	3161	1379.12	1379.13	1379.39	3160.73
		288.8	3201.26	3284.95	1378.18	1378.18	1378.55	3284.58
		288.75	3333.86	3406.27	1377.18	1377.18	1377.69	3405.76
		288.7	3491.03	3522.93	1376.12	1376.12	1376.81	3522.24
		288.65	3542.6	3632.78	1375	1375.01	1375.94	3631.83
		288.6	3670.93	3733.6	1373.84	1373.84	1375.1	3732.33
		288.55	3735.17	3823.23	1372.62	1372.63	1374.32	3821.53
		288.5	3779.44	3899.64	1371.36	1371.37	1373.62	3897.37
		288.45	3883.15	3961	1370.05	1370.07	1373.05	3957.99
		288.4	3901.32	4005.82	1368.72	1368.74	1372.67	4001.85
		288.35	4006.74	4032.99	1367.37	1367.4	1372.54	4027.78
		288.3	4120.92	4041.88	1366.01	1366.05	1372.75	4035.08
		288.25	4005.87	4032.33	1364.64	1364.7	1373.38	4023.52
		288.2	3903.52	4004.73	1363.27	1363.36	1374.54	3993.37
		288.15	3815.13	3959.96	1361.91	1362.03	1376.35	3945.4
		288.1	3761.06	3899.39	1360.56	1360.73	1378.97	3880.82
		288.05	3790.18	3824.78	1359.24	1359.46	1382.56	3801.24
		288	3702.82	3738.21	1357.95	1358.25	1387.34	3708.53
		287.95	3689	3642.01	1356.71	1357.11	1393.52	3604.81
		287.9	3505.73	3538.63	1355.51	1356.04	1401.35	3492.25
		287.85	3387.9	3430.57	1354.35	1355.06	1411.12	3373.1
		287.8	3310.69	3320.33	1353.25	1354.17	1423.13	3249.52
		287.75	3232.26	3210.29	1352.19	1353.4	1437.71	3123.55
		287.7	3103.88	3102.71	1351.18	1352.77	1455.24	2997.06
		287.65	2950.68	2999.63	1350.22	1352.29	1476.06	2871.71
		287.6	2849.06	2902.92	1349.31	1352.01	1500.59	2748.95
		287.55	2815.35	2814.2	1348.46	1351.95	1529.2	2629.97
		287.5	2663.49	2734.83	1347.66	1352.16	1562.26	2515.74
		287.45	2768.69	2665.97	1346.9	1352.67	1600.1	2406.99
		287.4	2498.2	2608.49	1346.17	1353.55	1643.02	2304.25
		287.35	2420.94	2563.07	1345.47	1354.87	1691.24	2207.9
		287.3	2413.51	2530.12	1344.79	1356.72	1744.87	2118.11
		287.25	2450.47	2509.83	1344.14	1359.2	1803.94	2034.95
		287.2	2594.42	2502.14	1343.49	1362.46	1868.31	1958.36
		287.15	2483.13	2506.75	1342.85	1366.62	1937.64	1888.18
		287.1	2432.51	2523.13	1342.21	1371.89	2011.46	1824.2
		287.05	2440.44	2550.5	1341.55	1378.45	2089.04	1766.12
		287	2527.43	2587.88	1340.87	1386.57	2169.43	1713.62
		286.95	2638.02	2634.05	1340.16	1396.53	2251.49	1666.35
		286.9	2775.26	2687.63	1339.42	1408.68	2333.85	1623.95
		286.85	2838.61	2747.11	1338.66	1423.4	2414.97	1586.06
		286.8	2840.74	2810.87	1337.88	1441.14	2493.15	1552.33
		286.75	3029.23	2877.24	1337.06	1462.39	2566.59	1522.38
		286.7	3077.65	2944.61	1336.21	1487.7	2633.47	1495.86
		286.65	3005.03	3011.49	1335.32	1517.68	2692.01	1472.44
		286.6	2878.84	3076.62	1334.39	1553.01	2740.58	1451.8
		286.55	3067.41	3139.04	1333.43	1594.46	2777.77	1433.67
		286.5	3252.24	3198.13	1332.45	1642.83	2802.43	1417.77
		286.45	3291.31	3253.72	1331.43	1698.96	2813.79	1403.83
		286.4	3418.02	3306.13	1330.39	1763.8	2811.47	1391.65
		286.35	3282.89	3356.13	1329.32	1838.28	2795.5	1381
		286.3	3371.77	3404.98	1328.21	1923.4	2766.33	1371.67
		286.25	3519.38	3454.38	1327.06	2020.17	2724.82	1363.5
		286.2	3491.7	3506.4	1325.87	2129.64	2672.16	1356.34
		286.15	3735.83	3563.37	1324.65	2252.79	2609.83	1350.05
		286.1	3809.09	3627.82	1323.39	2390.62	2539.47	1344.5
		286.05	3687.9	3702.33	1322.09	2544.03	2462.9	1339.58
		286	3707.29	3789.46	1320.73	2713.84	2381.9	1335.18
		285.95	3987.56	3891.58	1319.31	2900.74	2298.24	1331.21
		285.9	4122.49	4010.88	1317.83	3105.32	2213.61	1327.6
		285.85	4170.05	4149.17	1316.27	3327.93	2129.51	1324.28
		285.8	4418.56	4307.91	1314.66	3568.76	2047.27	1321.19
		285.75	4643.92	4488.04	1312.96	3827.7	1967.98	1318.27
		285.7	4748.49	4690.05	1311.16	4104.39	1892.51	1315.47
		285.65	4976.44	4913.9	1309.24	4398.14	1821.51	1312.73
		285.6	4970.92	5159.03	1307.21	4707.98	1755.45	1310.03
		285.55	5523.06	5424.34	1305.07	5032.56	1694.58	1307.33
		285.5	5683.8	5708.21	1302.78	5370.17	1639	1304.6
		285.45	6013.47	6008.52	1300.36	5718.77	1588.66	1301.82
		285.4	6312.72	6322.7	1297.81	6075.93	1543.42	1298.96
		285.35	6496	6647.75	1295.11	6438.91	1503.03	1296.03
		285.3	6905.88	6980.24	1292.25	6804.6	1467.15	1292.97
		285.25	7166.21	7316.44	1289.2	7169.64	1435.43	1289.78
		285.2	7409.22	7652.4	1285.99	7530.44	1407.5	1286.44
		285.15	7630.2	7983.92	1282.61	7883.21	1382.97	1282.96
		285.1	8344.42	8306.71	1279.07	8224.04	1361.46	1279.34
		285.05	8572.59	8616.44	1275.36	8548.98	1342.61	1275.58
		285	8877.16	8908.79	1271.49	8854.05	1326.06	1271.66
		284.95	9163.51	9179.58	1267.46	9135.43	1311.48	1267.59
		284.9	9286.13	9424.86	1263.28	9389.45	1298.59	1263.38
		284.85	9453.78	9640.95	1258.98	9612.72	1287.13	1259.06
		284.8	9993.42	9824.54	1254.56	9802.16	1276.88	1254.61
		284.75	10045.4	9972.77	1250.04	9955.13	1267.64	1250.09
		284.7	10105.9	10083.3	1245.47	10069.4	1259.26	1245.5
		284.65	9963.1	10154.2	1240.83	10143.4	1251.58	1240.86
		284.6	10014.3	10184.3	1236.14	10175.9	1244.48	1236.16
		284.55	10075.2	10173	1231.44	10166.5	1237.86	1231.45
		284.5	9816.43	10120.2	1226.74	10115.2	1231.66	1226.75
		284.45	10196.2	10026.5	1222.06	10022.8	1225.81	1222.07
		284.4	10022.9	9893.26	1217.44	9890.41	1220.28	1217.44
		284.35	9627.68	9722.13	1212.88	9719.99	1215.02	1212.88
		284.3	9365.83	9515.43	1208.4	9513.83	1210.01	1208.41
		284.25	9331.16	9275.9	1204.02	9274.7	1205.21	1204.02
		284.2	9053.14	9006.7	1199.75	9005.81	1200.64	1199.75
		284.15	8705.98	8711.28	1195.6	8710.63	1196.25	1195.6
		284.1	8166.57	8393.38	1191.58	8392.9	1192.06	1191.58
		284.05	8148.72	8056.88	1187.73	8056.53	1188.08	1187.73
		284	7643.97	7705.73	1184.05	7705.47	1184.3	1184.05
		283.95	7481.11	7343.88	1180.52	7343.7	1180.7	1180.52
		283.9	7278.22	6975.24	1177.18	6975.11	1177.31	1177.18
		283.85	6654.93	6603.54	1174.01	6603.44	1174.1	1174.01
		283.8	6263.44	6232.34	1171.03	6232.27	1171.09	1171.03
		283.75	5999.96	5864.93	1168.23	5864.88	1168.28	1168.23
		283.7	5663.74	5504.32	1165.63	5504.28	1165.66	1165.63
		283.65	5414.9	5153.17	1163.2	5153.15	1163.23	1163.2
		283.6	4882.02	4813.84	1160.98	4813.82	1160.99	1160.98
		283.55	4384.95	4488.28	1158.95	4488.27	1158.96	1158.95
		283.5	4194.24	4178.1	1157.1	4178.09	1157.11	1157.1
		283.45	3879.21	3884.53	1155.42	3884.53	1155.42	1155.42
		283.4	3484.55	3608.49	1153.9	3608.48	1153.9	1153.9
		283.35	3191.05	3350.55	1152.53	3350.55	1152.53	1152.53
		283.3	3062.46	3111.01	1151.32	3111.01	1151.32	1151.32
		283.25	2877.48	2889.86	1150.25	2889.86	1150.26	1150.25
		283.2	2624.56	2686.88	1149.3	2686.88	1149.3	1149.3
		283.15	2489.87	2501.63	1148.47	2501.63	1148.47	1148.47
		283.1	2160.16	2333.5	1147.74	2333.5	1147.74	1147.74
		283.05	2060.55	2181.75	1147.11	2181.75	1147.11	1147.11
		283	2045.24	2045.5	1146.56	2045.5	1146.56	1146.56
		282.95	1765.92	1923.82	1146.09	1923.82	1146.09	1146.09
		282.9	1594.03	1815.71	1145.68	1815.71	1145.68	1145.68
		282.85	1582	1720.15	1145.32	1720.15	1145.32	1145.32
		282.8	1519.23	1636.1	1145.02	1636.1	1145.02	1145.02
		282.75	1534.19	1562.55	1144.77	1562.55	1144.77	1144.77
		282.7	1547.49	1498.5	1144.54	1498.5	1144.54	1144.54
		282.65	1571.46	1442.99	1144.35	1442.99	1144.35	1144.35
		282.6	1356.24	1395.1	1144.18	1395.1	1144.18	1144.18
		282.55	1232.89	1353.99	1144.02	1353.99	1144.02	1144.02
		282.5	1357.95	1318.85	1143.88	1318.85	1143.88	1143.88
		282.45	1502.31	1288.96	1143.74	1288.96	1143.74	1143.74
		282.4	1257.87	1263.65	1143.62	1263.65	1143.62	1143.62
		282.35	1292.39	1242.31	1143.5	1242.31	1143.5	1143.5
		282.3	1346.56	1224.41	1143.4	1224.41	1143.4	1143.4
		282.25	1400.19	1209.45	1143.3	1209.45	1143.3	1143.3
		282.2	1251.46	1196.99	1143.2	1196.99	1143.2	1143.2
		282.15	1328.28	1186.67	1143.1	1186.67	1143.1	1143.1
		282.1	1335.37	1178.16	1143.01	1178.16	1143.01	1143.01
		282.05	1290.02	1171.17	1142.93	1171.17	1142.93	1142.93
		282	1282.58	1165.45	1142.85	1165.45	1142.85	1142.85
		281.95	1262.28	1160.79	1142.77	1160.79	1142.77	1142.77
		281.9	1282.24	1157.01	1142.7	1157.01	1142.7	1142.7
		281.85	1243.19	1153.94	1142.64	1153.94	1142.64	1142.64
		281.8	1191.92	1151.48	1142.58	1151.48	1142.58	1142.58
		281.75	1281.53	1149.51	1142.52	1149.51	1142.52	1142.52
		281.7	1187.6	1147.93	1142.47	1147.93	1142.47	1142.47
		281.65	1263.38	1146.67	1142.42	1146.67	1142.42	1142.42
		281.6	1176.02	1145.66	1142.37	1145.66	1142.37	1142.37
		281.55	1235.05	1144.86	1142.32	1144.86	1142.32	1142.32
		281.5	1234.72	1144.23	1142.28	1144.23	1142.28	1142.28
		281.45	1246.43	1143.73	1142.24	1143.73	1142.24	1142.24
		281.4	1221.15	1143.34	1142.2	1143.34	1142.2	1142.2
		281.35	1214.01	1143.03	1142.17	1143.03	1142.17	1142.17
		281.3	1185.68	1142.8	1142.14	1142.8	1142.14	1142.14
		281.25	1196.97	1142.6	1142.11	1142.6	1142.11	1142.11
		281.2	1149.75	1142.45	1142.07	1142.45	1142.07	1142.07
		281.15	1115.3	1142.32	1142.04	1142.32	1142.04	1142.04
		281.1	1164.45	1142.22	1142.01	1142.22	1142.01	1142.01
		281.05	1236.99	1142.13	1141.98	1142.13	1141.98	1141.98
		281	1260.05	1142.06	1141.95	1142.06	1141.95	1141.95
		280.95	1246.9	1142.01	1141.92	1142.01	1141.92	1141.92
		280.9	1190.2	1141.96	1141.9	1141.96	1141.9	1141.9
		280.85	1208.75	1141.92	1141.88	1141.92	1141.88	1141.88
		280.8	1200.65	1141.88	1141.85	1141.88	1141.85	1141.85
		280.75	1142.56	1141.84	1141.82	1141.84	1141.82	1141.82
		280.7	1127.93	1141.8	1141.79	1141.8	1141.79	1141.79
		280.65	1123.15	1141.77	1141.75	1141.77	1141.75	1141.75
		280.6	1191	1141.73	1141.72	1141.73	1141.72	1141.72
		280.55	1285.66	1141.69	1141.68	1141.69	1141.68	1141.68
		280.5	1224.76	1141.65	1141.64	1141.65	1141.64	1141.64
		280.45	1314.87	1141.6	1141.6	1141.6	1141.6	1141.6
		280.4	1233.74	1141.55	1141.55	1141.55	1141.55	1141.55
		280.35	1234.32	1141.5	1141.49	1141.5	1141.49	1141.49
		280.3	1295.53	1141.43	1141.43	1141.43	1141.43	1141.43
		280.25	1296.59	1141.37	1141.37	1141.37	1141.37	1141.37
		280.2	1210.79	1141.3	1141.3	1141.3	1141.3	1141.3
		280.15	1304.4	1141.24	1141.24	1141.24	1141.24	1141.24
		280.1	1255.84	1141.19	1141.19	1141.19	1141.19	1141.19
		280.05	1200.15	1141.13	1141.13	1141.13	1141.13	1141.13
		280	1251.34	1141.08	1141.08	1141.08	1141.08	1141.08
		279.95	1212.51	1141.03	1141.03	1141.03	1141.03	1141.03
		279.9	1136.84	1140.98	1140.98	1140.98	1140.98	1140.98
		279.85	1290.41	1140.94	1140.94	1140.94	1140.94	1140.94
		279.8	1234.72	1140.91	1140.91	1140.91	1140.91	1140.91
		279.75	1189.87	1140.88	1140.88	1140.88	1140.88	1140.88
		279.7	1163.16	1140.86	1140.86	1140.86	1140.86	1140.86
		279.65	1153.59	1140.84	1140.84	1140.84	1140.84	1140.84
		279.6	1150.25	1140.83	1140.83	1140.83	1140.83	1140.83
		279.55	1131.4	1140.82	1140.82	1140.82	1140.82	1140.82
		279.5	1117.91	1140.82	1140.82	1140.82	1140.82	1140.82
		279.45	1057.17	1146.99	1146.99	1146.99	1146.99	1146.99
		279.4	1121.25	1153.16	1153.16	1153.16	1153.16	1153.16
		279.35	1138.39	1159.34	1159.34	1159.34	1159.34	1159.34
		279.3	1213.88	1165.51	1165.51	1165.51	1165.51	1165.51
		279.25	1112.12	1171.68	1171.68	1171.68	1171.68	1171.68
		279.2	1292.76	1178.41	1178.41	1178.41	1178.41	1178.41
		279.15	1240.43	1214.83	1214.83	1214.83	1214.83	1214.83
		279.1	1251.25	1251.25	1251.25	1251.25	1251.25	1251.25
		279.05	1274.53	1274.53	0	0	0	0

## Sheet: Figure 2e
Figure 2e		XPS	Ni 2p
			Ef / eV	raw data	baseline	fitted curve	peak 1	peak 2	peak 3	peak 4
			883.95	16935.9	16822.8	16920.5	16822.8	16850.4	16822.8	16893
			883.9	16955.3	16822.1	16924.9	16822.1	16849.8	16822.1	16897.2
			883.85	16615.3	16821.3	16929.5	16821.3	16849.1	16821.3	16901.6
			883.8	16644.2	16820.3	16934.2	16820.3	16848.3	16820.3	16906.2
			883.75	16743	16819.4	16939.4	16819.4	16847.6	16819.4	16911.3
			883.7	16748.8	16818.6	16945.1	16818.6	16846.9	16818.6	16916.8
			883.65	17074.2	16817.5	16950.8	16817.5	16846	16817.5	16922.4
			883.6	17135.5	16816.3	16956.9	16816.3	16844.9	16816.3	16928.2
			883.55	16633	16815	16963.3	16815	16843.8	16815	16934.5
			883.5	16782.2	16813.7	16970.1	16813.7	16842.7	16813.7	16941.1
			883.45	17475.7	16812.4	16977.4	16812.4	16841.5	16812.4	16948.3
			883.4	17231.8	16811.1	16985.2	16811.1	16840.4	16811.1	16955.9
			883.35	17018.6	16809.8	16993.4	16809.8	16839.2	16809.8	16964
			883.3	16665	16808.1	17001.9	16808.1	16837.7	16808.1	16972.3
			883.25	16564.3	16806.1	17010.6	16806.1	16835.9	16806.1	16980.8
			883.2	16709.7	16803.7	17019.4	16803.7	16833.6	16803.7	16989.5
			883.15	16871.5	16801	17028.7	16801	16831.1	16801	16998.6
			883.1	17679.7	16798.2	17038.5	16798.2	16828.5	16798.2	17008.2
			883.05	17931	16795.6	17049.1	16795.6	16826	16795.6	17018.6
			883	17526.5	16792.6	17060.1	16792.6	16823.2	16792.6	17029.5
			882.95	17269.5	16789.2	17071.4	16789.2	16820	16789.2	17040.6
			882.9	17557.3	16785.4	17083	16785.4	16816.3	16785.4	17052.1
			882.85	17026.5	16780.9	17094.8	16780.9	16812	16780.9	17063.7
			882.8	17551.8	16775.8	17106.8	16775.8	16807.1	16775.8	17075.6
			882.75	17639.9	16770.7	17119.6	16770.7	16802.1	16770.7	17088.2
			882.7	17500.9	16765.6	17133.4	16765.6	16797.2	16765.6	17101.8
			882.65	17939.9	16760.3	17147.9	16760.3	16792.1	16760.3	17116.1
			882.6	18226.8	16754.7	17163.1	16754.7	16786.7	16754.7	17131.1
			882.55	17859	16749	17179.1	16749	16781.1	16749	17147
			882.5	17611.4	16743	17196	16743	16775.3	16743	17163.7
			882.45	17900.5	16737	17213.8	16737	16769.5	16737	17181.3
			882.4	17924.3	16730.9	17232.8	16730.9	16763.6	16730.9	17200.1
			882.35	17656.8	16724.3	17252.3	16724.3	16757.2	16724.3	17219.5
			882.3	17614.7	16717.7	17273	16717.7	16750.7	16717.7	17240
			882.25	17546.2	16711.3	17295.2	16711.3	16744.5	16711.3	17262
			882.2	17742.3	16705	17318.7	16705	16738.4	16705	17285.3
			882.15	18453.5	16698.5	17343.4	16698.5	16732.2	16698.5	17309.8
			882.1	18004.9	16692.1	17369.4	16692.1	16725.9	16692.1	17335.6
			882.05	17600.1	16685.7	17396.7	16685.7	16719.7	16685.7	17362.7
			882	17532.4	16679.1	17425.3	16679.1	16713.3	16679.1	17391.1
			881.95	17877	16672.4	17455.1	16672.4	16706.8	16672.4	17420.7
			881.9	17805.9	16665.5	17486.3	16665.5	16700.1	16665.5	17451.7
			881.85	17849.1	16658.6	17518.8	16658.6	16693.4	16658.6	17484.1
			881.8	17881.3	16651.7	17552.9	16651.7	16686.7	16651.7	17517.9
			881.75	17832.9	16644.6	17588.4	16644.6	16679.8	16644.6	17553.2
			881.7	17823.1	16637.3	17625.1	16637.3	16672.7	16637.3	17589.7
			881.65	17723.6	16629.6	17662.9	16629.6	16665.2	16629.6	17627.3
			881.6	18321.3	16621.8	17702.2	16621.8	16657.6	16621.8	17666.4
			881.55	18260	16613.5	17742.6	16613.5	16649.5	16613.5	17706.6
			881.5	18093.4	16605.1	17784.4	16605.1	16641.4	16605.1	17748.2
			881.45	18221.4	16596.7	17827.7	16596.7	16633.1	16596.7	17791.3
			881.4	18252.6	16588.1	17872.4	16588.1	16624.8	16588.1	17835.8
			881.35	18515.1	16579.4	17918.5	16579.4	16616.3	16579.4	17881.7
			881.3	18068.6	16570.5	17965.9	16570.5	16607.6	16570.5	17928.9
			881.25	17925.7	16561.6	18014.7	16561.6	16598.9	16561.6	17977.4
			881.2	17942.2	16552.4	18064.7	16552.4	16589.9	16552.4	18027.2
			881.15	18027.7	16542.9	18115.8	16542.9	16580.7	16542.9	18078.1
			881.1	18125.2	16533.3	18168	16533.3	16571.2	16533.3	18130.1
			881.05	18285.6	16523.4	18221.3	16523.4	16561.6	16523.4	18183.1
			881	18614.9	16513.6	18275.7	16513.6	16552	16513.6	18237.3
			880.95	18666.4	16503.6	18331	16503.6	16542.2	16503.6	18292.4
			880.9	18546.5	16493.4	18387.2	16493.4	16532.3	16493.5	18348.3
			880.85	18506	16482.9	18443.8	16482.9	16522	16482.9	18404.7
			880.8	18379.6	16472.1	18500.8	16472.1	16511.4	16472.1	18461.5
			880.75	18411.1	16460.8	18558.1	16460.8	16500.4	16460.8	18518.6
			880.7	18061.9	16449.5	18615.7	16449.5	16489.2	16449.5	18575.9
			880.65	18736.3	16438	18673.4	16438	16478	16438	18633.4
			880.6	18529.2	16426.2	18731	16426.2	16466.4	16426.2	18690.7
			880.55	18865.1	16414.2	18788.2	16414.2	16454.7	16414.2	18747.7
			880.5	18420.6	16402.3	18845.2	16402.3	16443	16402.3	18804.5
			880.45	18863.7	16390	18901.5	16390	16431	16390	18860.5
			880.4	19071	16377.5	18956.7	16377.5	16418.7	16377.5	18915.4
			880.35	18866.1	16364.8	19010.9	16364.8	16406.3	16364.8	18969.4
			880.3	18358.8	16352	19063.7	16352	16393.7	16352	19022
			880.25	18915.6	16339.1	19115	16339.1	16381	16339.1	19073
			880.2	18900	16326.2	19164.7	16326.2	16368.4	16326.2	19122.4
			880.15	18213.4	16313	19212.2	16313	16355.5	16313.1	19169.6
			880.1	18843.3	16299.7	19257.3	16299.7	16342.4	16299.7	19214.5
			880.05	18672.6	16286.4	19300	16286.4	16329.4	16286.5	19256.9
			880	18619.1	16273.2	19340.1	16273.2	16316.5	16273.3	19296.7
			879.95	18924.4	16259.7	19376.9	16259.7	16303.3	16259.8	19333.3
			879.9	19100.3	16246.2	19410.5	16246.2	16290	16246.3	19366.6
			879.85	18733.7	16232.5	19440.5	16232.5	16276.6	16232.7	19396.3
			879.8	18672.7	16218.6	19466.5	16218.6	16262.9	16218.7	19422.1
			879.75	18801.4	16204.6	19488.7	16204.6	16249.2	16204.7	19443.9
			879.7	18856.4	16190.5	19506.7	16190.5	16235.4	16190.7	19461.7
			879.65	18964.4	16176.4	19520.5	16176.4	16221.6	16176.7	19475.1
			879.6	18828.6	16162.2	19529.6	16162.2	16207.6	16162.4	19483.9
			879.55	18710.5	16148	19534.3	16148	16193.7	16148.2	19488.3
			879.5	18625.4	16133.7	19534.3	16133.7	16179.7	16134	19488
			879.45	18606.6	16119.5	19529.6	16119.5	16165.8	16119.8	19483
			879.4	19214.1	16105.2	19520.1	16105.2	16151.8	16105.6	19473.1
			879.35	18706	16091	19505.9	16091	16137.8	16091.4	19458.5
			879.3	18755.9	16076.9	19487.1	16076.9	16124.1	16077.5	19439.3
			879.25	18408.9	16063	19463.5	16063	16110.4	16063.6	19415.4
			879.2	18796.6	16048.9	19435.2	16048.9	16096.7	16049.6	19386.7
			879.15	18583.4	16034.6	19402.1	16034.6	16082.7	16035.4	19353.2
			879.1	18331.9	16020.2	19364.3	16020.2	16068.6	16021.2	19315
			879.05	18595.8	16005.8	19322.2	16005.8	16054.5	16006.9	19272.4
			879	18714.2	15991.7	19276.1	15991.7	16040.7	15992.9	19225.9
			878.95	19020.5	15977.5	19226.1	15977.5	16026.9	15979	19175.3
			878.9	18645.6	15963.3	19172	15963.3	16012.9	15964.9	19120.8
			878.85	19039	15949.1	19114.4	15949.1	15999	15951	19062.6
			878.8	18068.5	15934.9	19053.5	15934.9	15985.2	15937.1	19001.1
			878.75	18551.8	15920.7	18989.4	15920.7	15971.3	15923.1	18936.4
			878.7	18562.7	15906.9	18922.8	15906.9	15957.8	15909.6	18869.1
			878.65	18464.4	15893.2	18853.8	15893.2	15944.5	15896.4	18799.4
			878.6	18340.1	15879.9	18782.6	15879.9	15931.4	15883.4	18727.5
			878.55	18350.8	15866.6	18709.5	15866.6	15918.5	15870.6	18653.6
			878.5	17598.3	15853.7	18634.9	15853.7	15905.9	15858.3	18578.1
			878.45	18105.4	15840.6	18558.5	15840.6	15893.1	15845.7	18500.8
			878.4	18272.8	15827.6	18481	15827.6	15880.5	15833.5	18422.2
			878.35	18256	15814.9	18402.7	15814.9	15868.2	15821.5	18342.8
			878.3	18132.9	15802.4	18323.7	15802.4	15856	15809.8	18262.6
			878.25	18394.4	15790.2	18244.5	15790.2	15844.1	15798.6	18182.1
			878.2	18033	15778.1	18165.1	15778.1	15832.5	15787.6	18101.3
			878.15	17905.7	15766	18085.5	15766	15820.7	15776.7	18020.1
			878.1	17870.9	15754.2	18006.3	15754.2	15809.2	15766.2	17939.2
			878.05	17575.4	15742.7	17927.7	15742.7	15798.1	15756.2	17858.8
			878	17750.9	15731.5	17849.9	15731.5	15787.3	15746.7	17778.9
			877.95	17686.7	15720.4	17772.8	15720.4	15776.6	15737.4	17699.7
			877.9	17337.3	15709.8	17697.1	15709.8	15766.3	15728.9	17621.5
			877.85	17327.9	15699.6	17622.7	15699.6	15756.5	15720.9	17544.5
			877.8	17608.7	15689.6	17549.6	15689.6	15746.9	15713.4	17468.6
			877.75	17644.8	15679.9	17478.1	15679.9	15737.5	15706.4	17393.8
			877.7	17300.1	15670.3	17408.1	15670.3	15728.3	15699.9	17320.4
			877.65	17059.1	15660.8	17339.8	15660.8	15719.3	15693.9	17248.3
			877.6	17238.3	15651.6	17273.2	15651.6	15710.4	15688.4	17177.6
			877.55	17263.7	15642.4	17208.5	15642.4	15701.6	15683.4	17108.3
			877.5	17069	15633.2	17145.6	15633.2	15692.9	15678.8	17040.3
			877.45	17333.9	15624.1	17084.6	15624.1	15684.2	15674.8	16973.9
			877.4	17181.6	15615.2	17025.7	15615.2	15675.6	15671.3	16909.1
			877.35	17063.9	15606.1	16968.8	15606.1	15666.9	15668.3	16845.6
			877.3	17196.5	15596.8	16913.7	15596.8	15658.1	15665.7	16783.5
			877.25	17291.9	15587.4	16860.9	15587.4	15649.1	15663.7	16722.8
			877.2	17331.4	15578.1	16810.2	15578.1	15640.2	15662.4	16663.7
			877.15	17467.6	15568.5	16761.6	15568.5	15631	15661.6	16605.9
			877.1	17341.4	15558.8	16715.4	15558.8	15621.8	15661.6	16549.6
			877.05	17276.8	15549.3	16671.7	15549.3	15612.7	15662.6	16495
			877	17169.2	15539.6	16630.3	15539.6	15603.5	15664.4	16441.7
			876.95	17576	15529.9	16591.5	15529.9	15594.2	15667.1	16389.9
			876.9	17253.4	15520	16555.1	15520	15584.7	15670.8	16339.4
			876.85	16858.6	15510	16521.3	15510	15575.2	15675.6	16290.4
			876.8	17242.8	15500.1	16490.3	15500.1	15565.7	15681.8	16242.9
			876.75	17227.9	15490.1	16462	15490.1	15556.2	15689.3	16196.7
			876.7	17613.9	15480	16436.6	15480	15546.6	15698.1	16151.9
			876.65	17345.7	15469.9	16414	15469.9	15536.9	15708.4	16108.4
			876.6	17220.9	15459.9	16394.6	15459.9	15527.5	15720.6	16066.4
			876.55	17358.7	15450.1	16378.5	15450.1	15518.1	15734.8	16025.9
			876.5	17399	15440.3	16365.6	15440.3	15508.8	15750.7	15986.6
			876.45	17151.3	15430.3	16355.8	15430.3	15499.3	15768.6	15948.5
			876.4	17086.5	15420.4	16349.3	15420.4	15489.9	15788.7	15911.5
			876.35	16823.7	15410.6	16346.6	15410.6	15480.6	15811.2	15876
			876.3	16845.6	15400.9	16347.3	15400.9	15471.4	15836.1	15841.6
			876.25	17312.9	15391	16351.6	15391	15462	15863.5	15808.2
			876.2	17163.6	15380.9	16359.4	15380.9	15452.4	15893.2	15775.6
			876.15	17056.1	15370.6	16370.9	15370.6	15442.7	15925.6	15743.9
			876.1	17210.6	15360.4	16386.4	15360.4	15432.9	15961	15713.2
			876.05	17329.7	15349.9	16405.7	15349.9	15423	15999.3	15683.2
			876	17890	15339	16428.8	15339	15412.6	16040.4	15653.8
			875.95	17561.1	15327.9	16455.9	15327.9	15402	16084.6	15625
			875.9	17052.7	15316.6	16487.3	15316.6	15391.3	16132.3	15596.9
			875.85	17452.7	15305.1	16523	15305.1	15380.4	16183.4	15569.5
			875.8	17593.5	15293.3	16563	15293.3	15369.2	16238	15542.5
			875.75	17314.1	15281.5	16607.7	15281.5	15357.9	16296.6	15516.3
			875.7	17443.5	15269.6	16657.1	15269.6	15346.5	16359.1	15490.7
			875.65	17575.7	15257.7	16711.5	15257.7	15335.3	16425.9	15465.9
			875.6	17546.5	15245.8	16770.8	15245.8	15323.9	16496.9	15441.6
			875.55	17181.3	15233.3	16834.6	15233.3	15312	16571.8	15417.4
			875.5	17491.2	15220.6	16903.4	15220.6	15299.9	16651	15393.7
			875.45	17483.2	15207.7	16977.1	15207.7	15287.6	16734.6	15370.4
			875.4	17805	15194.5	17055.7	15194.5	15275	16822.5	15347.3
			875.35	18003.5	15181.1	17139.3	15181.1	15262.2	16914.8	15324.5
			875.3	17721.5	15167.3	17227.8	15167.3	15249	17011.5	15301.9
			875.25	17947.6	15153.1	17320.9	15153.1	15235.4	17112.4	15279.3
			875.2	17895.6	15138.1	17418.5	15138.1	15221.1	17217.2	15256.4
			875.15	17846.4	15122.6	17520.6	15122.6	15206.2	17326.1	15233.5
			875.1	18112	15106.7	17627.1	15106.7	15190.9	17439	15210.5
			875.05	18455.5	15090.4	17738	15090.4	15175.3	17555.9	15187.6
			875	18617.7	15073.8	17853.2	15073.8	15159.4	17676.6	15164.8
			874.95	18577.1	15056.6	17972	15056.6	15142.8	17800.7	15141.7
			874.9	18255.8	15038.6	18094.2	15038.6	15125.5	17927.7	15118.2
			874.85	18383.3	15020.1	18219.6	15020.1	15107.7	18057.6	15094.5
			874.8	18586.4	15001.1	18347.8	15001.1	15089.3	18190.1	15070.5
			874.75	18928.3	14981.6	18478.5	14981.6	15070.5	18324.7	15046.4
			874.7	19393.3	14961.7	18611.3	14961.7	15051.3	18461.1	15022.2
			874.65	18900.3	14941.4	18745.6	14941.4	15031.7	18598.8	14997.8
			874.6	18817.2	14920.6	18880.9	14920.6	15011.6	18737.3	14973.2
			874.55	18941.3	14899.2	19016.5	14899.2	14991	18875.6	14948.2
			874.5	19196.6	14877.2	19151.6	14877.2	14969.8	19013.4	14922.9
			874.45	19359.3	14854.8	19285.7	14854.8	14948.1	19149.9	14897.3
			874.4	19353.8	14832	19418.2	14832	14926	19284.6	14871.6
			874.35	19389.6	14808.9	19548.3	14808.9	14903.6	19416.7	14845.7
			874.3	19440.5	14785.1	19674.9	14785.1	14880.6	19545.1	14819.4
			874.25	19437	14760.7	19797.2	14760.7	14857	19669	14792.5
			874.2	19558.1	14735.7	19914.3	14735.7	14832.8	19787.6	14765.3
			874.15	19751	14710	20025.2	14710	14807.9	19899.9	14737.5
			874.1	20135.4	14683.7	20129.3	14683.7	14782.4	20005.1	14709.2
			874.05	19999	14656.7	20225.6	14656.7	14756.2	20102.4	14680.4
			874	20067.3	14629.1	20313.2	14629.1	14729.4	20191	14651
			873.95	20438.1	14601.1	20391.6	14601.1	14702.2	20270.2	14621.4
			873.9	20539.8	14572.7	20460.2	14572.7	14674.7	20339.4	14591.5
			873.85	20487.5	14543.9	20518	14543.9	14646.8	20397.8	14561.4
			873.8	20582.9	14514.7	20564.5	14514.7	14618.3	20444.6	14530.8
			873.75	20117.3	14485.1	20599	14485.1	14589.6	20479.6	14500
			873.7	19918.9	14455.1	20621.2	14455.1	14560.5	20501.9	14468.9
			873.65	20083.8	14424.6	20630.4	14424.6	14530.9	20511.3	14437.3
			873.6	20640.3	14393.9	20626.6	14393.9	14501.1	20507.6	14405.7
			873.55	20536.3	14363.2	20609.9	14363.2	14471.3	20490.9	14374.1
			873.5	20615.7	14332.4	20579.9	14332.4	14441.5	20460.8	14342.5
			873.45	20889.2	14301.6	20536.9	14301.6	14411.6	20417.6	14310.9
			873.4	20600.2	14270.6	20480.6	14270.6	14381.6	20361.1	14279.2
			873.35	20217.3	14239.4	20411.2	14239.4	14351.2	20291.5	14247.2
			873.3	20359.3	14208.1	20329.3	14208.1	14321	20209.3	14215.4
			873.25	20367.3	14177.2	20235.7	14177.2	14291	20115.2	14183.9
			873.2	20269.7	14146.5	20130.6	14146.5	14261.3	20009.7	14152.6
			873.15	20187.9	14116.1	20014.8	14116.1	14231.9	19893.4	14121.8
			873.1	19788.3	14086.2	19889.1	14086.2	14203.1	19767.1	14091.4
			873.05	19528.9	14056.8	19754.1	14056.8	14174.6	19631.5	14061.6
			873	19891.4	14027.7	19610.5	14027.7	14146.6	19487.2	14032.1
			872.95	19508.3	13999.1	19459.2	13999.1	14119.1	19335.3	14003.2
			872.9	19568.2	13971.2	19301.3	13971.2	14092.2	19176.6	13974.9
			872.85	19300.8	13943.7	19137.2	13943.7	14065.8	19011.8	13947.1
			872.8	19215.2	13916.7	18968	13916.7	14039.8	18841.8	13919.8
			872.75	18829.7	13890.1	18794.5	13890.1	14014.3	18667.4	13892.9
			872.7	18771.9	13863.8	18617.3	13863.8	13989.2	18489.3	13866.4
			872.65	19043	13838.1	18437.6	13838.1	13964.6	18308.7	13840.4
			872.6	18864.6	13812.9	18256.1	13812.9	13940.6	18126.3	13815.1
			872.55	18577.5	13788.6	18074	13788.6	13917.4	17943.1	13790.6
			872.5	18552.4	13765.1	17891.8	13765.1	13895.1	17760	13766.9
			872.45	18444.1	13742.6	17710.5	13742.6	13873.8	17577.6	13744.2
			872.4	18035.7	13720.8	17530.5	13720.8	13853.2	17396.5	13722.3
			872.35	17424.2	13699.7	17352.3	13699.7	13833.3	17217.3	13701.1
			872.3	17265.4	13679.7	17176.8	13679.7	13814.5	17040.7	13680.9
			872.25	16827.2	13660.7	17004.6	13660.7	13796.8	16867.3	13661.8
			872.2	17040.4	13642.8	16836.1	13642.8	13780.2	16697.6	13643.9
			872.15	16948.6	13626.2	16671.9	13626.2	13764.8	16532.2	13627.1
			872.1	16546.2	13610.6	16512.1	13610.6	13750.6	16371.3	13611.5
			872.05	16357.8	13596.1	16357.1	13596.1	13737.4	16215	13596.9
			872	15992.7	13582.5	16207	13582.5	13725.2	16063.6	13583.3
			871.95	15610.5	13569.8	16061.9	13569.8	13713.8	15917.2	13570.4
			871.9	15905.1	13557.7	15921.8	13557.7	13703.1	15775.8	13558.3
			871.85	15588.7	13546.5	15787.1	13546.5	13693.3	15639.7	13547.1
			871.8	15143.4	13536.3	15657.9	13536.3	13684.5	15509.2	13536.7
			871.75	15400.5	13526.8	15534.1	13526.8	13676.4	15384	13527.2
			871.7	15199.3	13518	15415.7	13518	13669.1	15264.2	13518.4
			871.65	14900.8	13509.9	15302.7	13509.9	13662.5	15149.8	13510.3
			871.6	14837.6	13502.2	15194.9	13502.2	13656.2	15040.5	13502.5
			871.55	14747.4	13495.1	15092.3	13495.1	13650.7	14936.4	13495.5
			871.5	14668.5	13488.7	14995	13488.7	13645.8	14837.6	13489
			871.45	14446.2	13482.5	14902.4	13482.5	13641.2	14743.5	13482.7
			871.4	14671.8	13476.7	14814.6	13476.7	13636.9	14654.2	13476.9
			871.35	14325.3	13471.3	14731.7	13471.3	13633.1	14569.6	13471.5
			871.3	14240	13466.3	14653.4	13466.3	13629.8	14489.8	13466.5
			871.25	14531.4	13461.8	14579.7	13461.8	13626.9	14414.4	13461.9
			871.2	14515.2	13457.3	14510	13457.3	13624.1	14343	13457.4
			871.15	14188.7	13453	14444.3	13453	13621.5	14275.7	13453.1
			871.1	13816.2	13448.9	14382.7	13448.9	13619.2	14212.3	13449.1
			871.05	14012.4	13445.2	14324.9	13445.2	13617.2	14152.8	13445.3
			871	14514.5	13441.7	14270.8	13441.7	13615.5	14096.9	13441.8
			870.95	14208.4	13438.3	14220.1	13438.3	13613.9	14044.4	13438.4
			870.9	13790.7	13435.3	14172.9	13435.3	13612.7	13995.4	13435.4
			870.85	14022.7	13432.5	14128.9	13432.5	13611.8	13949.6	13432.6
			870.8	13687.9	13430	14088	13430	13611.1	13906.9	13430
			870.75	14019.7	13427.4	14049.9	13427.4	13610.4	13866.8	13427.4
			870.7	13710.8	13425.1	14014.5	13425.1	13610	13829.5	13425.1
			870.65	13884.5	13423.1	13982	13423.1	13610	13795	13423.2
			870.6	13778.1	13421.4	13952	13421.4	13610.3	13763.1	13421.4
			870.55	13778.8	13419.8	13924.4	13419.8	13610.8	13733.4	13419.8
			870.5	13398.6	13418.5	13899.1	13418.5	13611.5	13706	13418.5
			870.45	13701.4	13417.2	13875.8	13417.2	13612.3	13680.6	13417.3
			870.4	13650.9	13416.1	13854.4	13416.1	13613.4	13657.2	13416.2
			870.35	13514.2	13415.3	13835.1	13415.3	13614.7	13635.7	13415.3
			870.3	13377.6	13414.7	13817.6	13414.7	13616.3	13616	13414.8
			870.25	13568.8	13414.4	13801.9	13414.4	13618.2	13598.1	13414.4
			870.2	13614.8	13414.2	13787.7	13414.2	13620.3	13581.6	13414.2
			870.15	13181	13414	13774.9	13414	13622.4	13566.5	13414
			870.1	13240.6	13413.9	13763.4	13413.9	13624.6	13552.7	13414
			870.05	13291.8	13413.7	13752.9	13413.7	13626.8	13539.8	13413.7
			870	13468.2	13413.5	13743.5	13413.5	13629	13528	13413.5
			869.95	13376.8	13413.2	13735	13413.2	13631.1	13517.1	13413.2
			869.9	13398.8	13412.8	13727.4	13412.8	13633.2	13507	13412.8
			869.85	13520.7	13412.3	13720.6	13412.3	13635.3	13497.6	13412.3
			869.8	13574.3	13411.7	13714.4	13411.7	13637.2	13488.9	13411.7
			869.75	13773.8	13411.1	13709	13411.1	13639.2	13480.8	13411.1
			869.7	14092.4	13410.3	13704.2	13410.3	13641.2	13473.4	13410.4
			869.65	14126.4	13409.5	13699.9	13409.5	13643	13466.4	13409.5
			869.6	13884.1	13408.6	13696.1	13408.6	13644.9	13459.9	13408.6
			869.55	13591.3	13407.7	13692.9	13407.7	13646.8	13453.8	13407.7
			869.5	13734.1	13406.7	13690.1	13406.7	13648.6	13448.2	13406.7
			869.45	14187.3	13405.7	13687.8	13405.7	13650.5	13443	13405.7
			869.4	13845.4	13404.8	13686	13404.8	13652.5	13438.2	13404.8
			869.35	13410	13403.9	13684.6	13403.9	13654.6	13433.9	13403.9
			869.3	13864.7	13403	13683.7	13403	13656.8	13430	13403
			869.25	13738.8	13402.2	13683.2	13402.2	13659.1	13426.3	13402.2
			869.2	13716.3	13401.3	13682.8	13401.3	13661.3	13422.8	13401.3
			869.15	13453.5	13400.3	13682.8	13400.3	13663.5	13419.5	13400.3
			869.1	13684.4	13399.3	13683	13399.3	13665.8	13416.5	13399.3
			869.05	13974	13398.4	13683.5	13398.4	13668.2	13413.7	13398.4
			869	14146.3	13397.3	13684.2	13397.3	13670.5	13411	13397.3
			868.95	14086	13396.3	13685.1	13396.3	13673	13408.5	13396.3
			868.9	13871.8	13395.3	13686.3	13395.3	13675.4	13406.1	13395.3
			868.85	14022.7	13394.2	13687.6	13394.2	13678	13403.9	13394.3
			868.8	13770.7	13393.1	13689	13393.1	13680.5	13401.6	13393.1
			868.75	13722.9	13391.9	13690.5	13391.9	13682.9	13399.5	13391.9
			868.7	13709.3	13390.7	13692.3	13390.7	13685.5	13397.4	13390.7
			868.65	13970.3	13389.5	13694.2	13389.5	13688.2	13395.5	13389.5
			868.6	14060.8	13388.4	13696.2	13388.4	13691	13393.6	13388.4
			868.55	14080.1	13387.2	13698.5	13387.2	13693.8	13391.9	13387.2
			868.5	13699.7	13386.1	13700.9	13386.1	13696.8	13390.2	13386.1
			868.45	14021.3	13384.9	13703.3	13384.9	13699.7	13388.6	13384.9
			868.4	14058.2	13383.7	13705.9	13383.7	13702.7	13386.8	13383.7
			868.35	13788.1	13382.3	13708.5	13382.3	13705.7	13385.1	13382.3
			868.3	13827.4	13381	13711.2	13381	13708.7	13383.5	13381
			868.25	14109.1	13379.7	13714	13379.7	13711.9	13381.8	13379.7
			868.2	14342.2	13378.3	13717	13378.3	13715.1	13380.2	13378.3
			868.15	13952.7	13376.9	13720	13376.9	13718.3	13378.5	13376.9
			868.1	14087.8	13375.5	13723.1	13375.5	13721.6	13376.9	13375.5
			868.05	14050	13374	13726.3	13374	13725.1	13375.3	13374
			868	14151.7	13372.6	13729.6	13372.6	13728.5	13373.7	13372.6
			867.95	14094.7	13371	13733	13371	13732	13372	13371
			867.9	13936.2	13369.5	13736.5	13369.5	13735.6	13370.3	13369.5
			867.85	14139	13367.9	13740.1	13367.9	13739.4	13368.7	13367.9
			867.8	14134.1	13366.4	13743.8	13366.4	13743.2	13367	13366.4
			867.75	14161.3	13364.8	13747.6	13364.8	13747.1	13365.4	13364.8
			867.7	14153.4	13363.2	13751.5	13363.2	13751.1	13363.7	13363.2
			867.65	14123.2	13361.5	13755.5	13361.5	13755	13361.9	13361.5
			867.6	14193.1	13359.7	13759.4	13359.7	13759.1	13360.1	13359.7
			867.55	14106.4	13357.8	13763.4	13357.8	13763.1	13358.1	13357.8
			867.5	14190.9	13355.9	13767.5	13355.9	13767.3	13356.1	13355.9
			867.45	14981.8	13353.9	13771.8	13353.9	13771.5	13354.1	13353.9
			867.4	14460	13351.9	13776.1	13351.9	13775.9	13352.1	13351.9
			867.35	14638.1	13349.9	13780.5	13349.9	13780.4	13350.1	13349.9
			867.3	14316.7	13347.9	13785.2	13347.9	13785	13348	13347.9
			867.25	14261.8	13345.8	13789.9	13345.8	13789.7	13346	13345.8
			867.2	14292.5	13343.7	13794.7	13343.7	13794.6	13343.9	13343.7
			867.15	14286.5	13341.6	13799.6	13341.6	13799.5	13341.7	13341.6
			867.1	14063.7	13339.6	13804.8	13339.6	13804.7	13339.7	13339.6
			867.05	14469	13337.6	13810.2	13337.6	13810.2	13337.6	13337.6
			867	14345.7	13335.6	13815.8	13335.6	13815.8	13335.6	13335.6
			866.95	14391.2	13333.6	13821.6	13333.6	13821.5	13333.6	13333.6
			866.9	14336.3	13331.6	13827.5	13331.6	13827.5	13331.6	13331.6
			866.85	14255.8	13329.6	13833.7	13329.6	13833.6	13329.6	13329.6
			866.8	14515	13327.6	13840	13327.6	13839.9	13327.6	13327.6
			866.75	14466.8	13325.5	13846.4	13325.5	13846.3	13325.5	13325.5
			866.7	13910	13323.3	13852.9	13323.3	13852.9	13323.3	13323.3
			866.65	14314.7	13321.1	13859.6	13321.1	13859.6	13321.1	13321.1
			866.6	14674.7	13318.8	13866.5	13318.8	13866.5	13318.8	13318.8
			866.55	14515.8	13316.4	13873.5	13316.4	13873.5	13316.4	13316.4
			866.5	14722.5	13314.1	13880.8	13314.1	13880.8	13314.1	13314.1
			866.45	14681.3	13311.7	13888.2	13311.7	13888.2	13311.7	13311.7
			866.4	14992.4	13309.3	13896	13309.3	13896	13309.3	13309.3
			866.35	14352.9	13306.8	13903.9	13306.8	13903.8	13306.8	13306.8
			866.3	14536.4	13304.3	13911.9	13304.3	13911.9	13304.3	13304.3
			866.25	14593.1	13301.7	13920.3	13301.7	13920.3	13301.7	13301.7
			866.2	14200.1	13299.2	13928.9	13299.2	13928.9	13299.2	13299.2
			866.15	14639.2	13296.6	13937.8	13296.6	13937.8	13296.6	13296.6
			866.1	14802.5	13294	13947	13294	13947	13294.1	13294
			866.05	14540.4	13291.4	13956.4	13291.4	13956.4	13291.4	13291.4
			866	14681.2	13288.7	13966	13288.7	13966	13288.7	13288.7
			865.95	14515.6	13285.9	13976	13285.9	13976	13285.9	13285.9
			865.9	14866	13283.1	13986.2	13283.1	13986.2	13283.1	13283.1
			865.85	15316.4	13280.1	13996.7	13280.1	13996.7	13280.1	13280.1
			865.8	14956.7	13277.1	14007.4	13277.1	14007.4	13277.1	13277.1
			865.75	14878.6	13274.1	14018.6	13274.1	14018.6	13274.1	13274.1
			865.7	14712	13271	14030	13271	14030	13271	13271
			865.65	15087.6	13267.9	14041.9	13267.9	14041.9	13267.9	13267.9
			865.6	14820	13264.7	14054.1	13264.7	14054.1	13264.7	13264.7
			865.55	15008.7	13261.6	14066.8	13261.6	14066.8	13261.6	13261.6
			865.5	14848.5	13258.5	14079.9	13258.5	14079.9	13258.5	13258.5
			865.45	14766.5	13255.4	14093.5	13255.4	14093.5	13255.4	13255.4
			865.4	14806.2	13252.2	14107.6	13252.2	14107.6	13252.2	13252.2
			865.35	14786.6	13249.1	14122.2	13249.1	14122.2	13249.1	13249.1
			865.3	14945.8	13246	14137.3	13246	14137.3	13246	13246
			865.25	15049.5	13242.8	14152.9	13242.8	14152.9	13242.8	13242.8
			865.2	14796.7	13239.7	14169.2	13239.7	14169.2	13239.7	13239.7
			865.15	14858.7	13236.6	14185.9	13236.6	14185.9	13236.6	13236.6
			865.1	14917.7	13233.3	14203.2	13233.3	14203.2	13233.3	13233.3
			865.05	14934.8	13230.1	14221.1	13230.1	14221.1	13230.1	13230.1
			865	14694.1	13226.7	14239.5	13226.7	14239.5	13226.7	13226.7
			864.95	15212.9	13223.3	14258.6	13223.3	14258.6	13223.3	13223.3
			864.9	15128.8	13219.9	14278.3	13219.9	14278.3	13219.9	13219.9
			864.85	15051.4	13216.3	14298.6	13216.3	14298.6	13216.3	13216.3
			864.8	15076	13212.6	14319.5	13212.6	14319.5	13212.6	13212.6
			864.75	15332.6	13208.8	14341.1	13208.8	14341.1	13208.8	13208.8
			864.7	15305.9	13204.9	14363.4	13204.9	14363.4	13204.9	13204.9
			864.65	15595.9	13200.8	14386.4	13200.8	14386.4	13200.8	13200.8
			864.6	15824.6	13196.6	14410.2	13196.6	14410.2	13196.6	13196.6
			864.55	15386.8	13192.3	14434.8	13192.3	14434.8	13192.3	13192.3
			864.5	15610.4	13188	14460.2	13188	14460.2	13188	13188
			864.45	15707.9	13183.6	14486.6	13183.6	14486.6	13183.6	13183.6
			864.4	15749.1	13179.1	14513.9	13179.1	14513.9	13179.1	13179.1
			864.35	15533.8	13174.5	14542.2	13174.5	14542.2	13174.5	13174.5
			864.3	15627	13169.8	14571.5	13169.8	14571.5	13169.8	13169.8
			864.25	15517	13165.1	14601.9	13165.1	14601.9	13165.1	13165.1
			864.2	15747.7	13160.4	14633.5	13160.4	14633.5	13160.4	13160.4
			864.15	15747	13155.6	14666.2	13155.6	14666.2	13155.6	13155.6
			864.1	15962.3	13150.6	14700.1	13150.6	14700.1	13150.6	13150.6
			864.05	16022.6	13145.6	14735.2	13145.6	14735.2	13145.6	13145.6
			864	15735.1	13140.4	14771.6	13140.4	14771.6	13140.4	13140.4
			863.95	16073.6	13135	14809.2	13135	14809.2	13135	13135
			863.9	16286.7	13129.5	14848.2	13129.5	14848.2	13129.5	13129.5
			863.85	16494.5	13123.8	14888.6	13123.8	14888.6	13123.8	13123.8
			863.8	16498.8	13118	14930.4	13118	14930.4	13118	13118
			863.75	16435.5	13112.1	14973.9	13112.1	14973.9	13112.1	13112.1
			863.7	16628.1	13106.1	15018.9	13106.1	15018.9	13106.1	13106.1
			863.65	16483.6	13099.8	15065.5	13099.8	15065.5	13099.8	13099.8
			863.6	16478.6	13093.4	15113.8	13093.4	15113.8	13093.4	13093.4
			863.55	16667.8	13086.9	15164	13086.9	15164	13086.9	13086.9
			863.5	16939.4	13080.3	15216	13080.3	15216	13080.3	13080.3
			863.45	16907.8	13073.5	15269.8	13073.5	15269.8	13073.5	13073.5
			863.4	16863.3	13066.5	15325.7	13066.5	15325.7	13066.5	13066.5
			863.35	17016.9	13059.4	15383.6	13059.4	15383.6	13059.4	13059.4
			863.3	17308.9	13052.2	15443.7	13052.2	15443.7	13052.2	13052.2
			863.25	17458.6	13044.8	15505.9	13044.8	15505.9	13044.8	13044.8
			863.2	17415.4	13037.3	15570.4	13037.3	15570.4	13037.3	13037.3
			863.15	17065.2	13029.6	15637.1	13029.6	15637.1	13029.6	13029.6
			863.1	17299.8	13021.8	15706.2	13021.8	15706.2	13021.8	13021.8
			863.05	17518.5	13013.9	15777.8	13013.9	15777.8	13013.9	13013.9
			863	17632.6	13005.9	15851.9	13005.9	15851.9	13005.9	13005.9
			862.95	17709.5	12997.8	15928.4	12997.8	15928.4	12997.8	12997.8
			862.9	17688.9	12989.7	16007.6	12989.7	16007.6	12989.7	12989.7
			862.85	17244.2	12981.5	16089.5	12981.5	16089.5	12981.5	12981.5
			862.8	17653.7	12973.1	16173.8	12973.1	16173.8	12973.1	12973.1
			862.75	17838.8	12964.6	16260.7	12964.6	16260.7	12964.6	12964.6
			862.7	17714.9	12956	16350.2	12956	16350.2	12956	12956
			862.65	17783.4	12947.2	16442.1	12947.2	16442.1	12947.2	12947.2
			862.6	17934.3	12938.4	16536.5	12938.4	16536.5	12938.4	12938.4
			862.55	17933	12929.5	16633.4	12929.5	16633.4	12929.5	12929.5
			862.5	18329.6	12920.6	16732.6	12920.6	16732.6	12920.6	12920.6
			862.45	18544.9	12911.6	16833.9	12911.6	16833.9	12911.6	12911.6
			862.4	17998.8	12902.6	16937.4	12902.6	16937.4	12902.6	12902.6
			862.35	17746.7	12893.6	17042.6	12893.6	17042.6	12893.6	12893.6
			862.3	17627.7	12884.4	17149.4	12884.4	17149.4	12884.4	12884.4
			862.25	17788.6	12875.3	17257.6	12875.3	17257.6	12875.3	12875.3
			862.2	17570.7	12866.2	17366.8	12866.2	17366.8	12866.2	12866.2
			862.15	18417.1	12857.1	17476.6	12857.1	17476.6	12857.1	12857.1
			862.1	17957	12848	17586.7	12848	17586.7	12848	12848
			862.05	17741.2	12838.9	17696.6	12838.9	17696.6	12838.9	12838.9
			862	17973.1	12829.8	17805.7	12829.8	17805.7	12829.8	12829.8
			861.95	18301.3	12820.5	17913.5	12820.5	17913.5	12820.5	12820.5
			861.9	18222.6	12811.2	18019.3	12811.2	18019.3	12811.2	12811.2
			861.85	17791	12801.7	18122.5	12801.8	18122.5	12801.7	12801.7
			861.8	18104.6	12792.3	18222.6	12792.3	18222.6	12792.3	12792.3
			861.75	18089.3	12782.8	18318.7	12782.8	18318.7	12782.8	12782.8
			861.7	18349	12773.2	18410.2	12773.3	18410.1	12773.2	12773.2
			861.65	18147	12763.7	18496.3	12763.7	18496.3	12763.7	12763.7
			861.6	18137.2	12754.1	18576.4	12754.1	18576.4	12754.1	12754.1
			861.55	18391.9	12744.5	18649.7	12744.6	18649.7	12744.5	12744.5
			861.5	18113.7	12734.9	18715.5	12734.9	18715.4	12734.9	12734.9
			861.45	18009.4	12725.2	18773.1	12725.3	18773.1	12725.2	12725.2
			861.4	17973.9	12715.5	18822	12715.6	18821.9	12715.5	12715.5
			861.35	18207.6	12705.8	18861.4	12705.9	18861.3	12705.8	12705.8
			861.3	18113.4	12696	18891.1	12696.2	18890.9	12696	12696
			861.25	18114.8	12686.2	18910.5	12686.3	18910.3	12686.2	12686.2
			861.2	18215.8	12676.4	18919.4	12676.6	18919.2	12676.4	12676.4
			861.15	18506.2	12666.6	18917.7	12666.8	18917.5	12666.6	12666.6
			861.1	18279.2	12656.7	18905.2	12657	18905	12656.7	12656.7
			861.05	18461.4	12646.8	18882	12647.1	18881.6	12646.8	12646.8
			861	18098.6	12636.9	18848.2	12637.3	18847.8	12636.9	12636.9
			860.95	18057.9	12627.1	18804	12627.6	18803.6	12627.1	12627.1
			860.9	18107.3	12617.2	18749.9	12617.8	18749.3	12617.2	12617.2
			860.85	18265.4	12607.4	18686.3	12608.1	18685.6	12607.4	12607.4
			860.8	17828.4	12597.7	18613.8	12598.5	18613	12597.7	12597.7
			860.75	18015.6	12588.1	18533	12589.1	18532	12588.1	12588.1
			860.7	18102.9	12578.7	18444.5	12579.8	18443.3	12578.7	12578.7
			860.65	17715.5	12569.3	18349	12570.7	18347.6	12569.3	12569.3
			860.6	17469.5	12560	18247.2	12561.7	18245.6	12560	12560
			860.55	17539.4	12550.9	18139.9	12552.9	18138	12550.9	12550.9
			860.5	17707.6	12542	18027.9	12544.3	18025.6	12542	12542
			860.45	17548.1	12533.1	17911.8	12535.9	17909.1	12533.1	12533.1
			860.4	16959.3	12524.5	17792.5	12527.7	17789.3	12524.5	12524.5
			860.35	17166.8	12516	17670.6	12519.8	17666.9	12516	12516
			860.3	17238.4	12507.7	17546.8	12512.1	17542.4	12507.7	12507.7
			860.25	16945.7	12499.4	17421.6	12504.6	17416.4	12499.4	12499.4
			860.2	16822	12491.3	17295.7	12497.4	17289.6	12491.3	12491.3
			860.15	16845.8	12483.4	17169.7	12490.6	17162.6	12483.4	12483.4
			860.1	16754.2	12475.7	17044.1	12484.1	17035.7	12475.7	12475.7
			860.05	16813.5	12468.1	16919.2	12477.8	16909.4	12468.1	12468.1
			860	16443.5	12460.6	16795.5	12471.9	16784.1	12460.6	12460.6
			859.95	16313.2	12453.3	16673.4	12466.5	16660.2	12453.3	12453.3
			859.9	16457.3	12446.1	16553.2	12461.4	16537.8	12446.1	12446.1
			859.85	16233.9	12439	16435.2	12456.8	16417.4	12439	12439
			859.8	16264.6	12432.1	16319.6	12452.7	16299	12432.1	12432.1
			859.75	15905.5	12425.2	16206.8	12449.1	16182.9	12425.2	12425.2
			859.7	16215.2	12418.5	16096.9	12446.1	16069.3	12418.5	12418.5
			859.65	15953.4	12412	15990	12443.8	15958.2	12412	12412
			859.6	16108	12405.5	15886.4	12442.2	15849.8	12405.5	12405.5
			859.55	15950.4	12399.1	15786.2	12441.3	15744	12399.1	12399.1
			859.5	15642.3	12392.8	15689.4	12441.3	15641	12392.8	12392.8
			859.45	15512.1	12386.6	15596.2	12442.1	15540.7	12386.6	12386.6
			859.4	15685.6	12380.4	15506.7	12444	15443.1	12380.4	12380.4
			859.35	15797.1	12374.3	15421.1	12447.1	15348.3	12374.3	12374.3
			859.3	15844.1	12368.3	15339.3	12451.3	15256.3	12368.3	12368.3
			859.25	15644.8	12362.3	15261.6	12457	15166.9	12362.3	12362.3
			859.2	15547.1	12356.4	15188	12464.2	15080.2	12356.4	12356.4
			859.15	15546.7	12350.5	15118.7	12473	14996.1	12350.5	12350.5
			859.1	15634.9	12344.5	15053.6	12483.6	14914.5	12344.5	12344.5
			859.05	15564.5	12338.4	14992.9	12496.1	14835.3	12338.4	12338.4
			859	15703.2	12332.4	14936.9	12510.8	14758.4	12332.4	12332.4
			858.95	15408.5	12326.3	14885.5	12527.9	14683.9	12326.3	12326.3
			858.9	15859.8	12320.1	14839.1	12547.7	14611.6	12320.1	12320.1
			858.85	15982.1	12313.9	14797.9	12570.3	14541.5	12313.9	12313.9
			858.8	15926.4	12307.6	14761.9	12596.1	14473.4	12307.6	12307.6
			858.75	16065.3	12301.2	14731.4	12625.3	14407.3	12301.2	12301.2
			858.7	15964.5	12294.6	14706.7	12658.2	14343.1	12294.6	12294.6
			858.65	15716.3	12288	14688.1	12695.3	14280.9	12288	12288
			858.6	16192.2	12281.4	14675.9	12736.8	14220.4	12281.4	12281.4
			858.55	16163.8	12274.6	14670.4	12783.3	14161.7	12274.6	12274.6
			858.5	16256.3	12267.9	14671.9	12835	14104.7	12267.9	12267.9
			858.45	15925.2	12260.9	14680.8	12892.4	14049.3	12260.9	12260.9
			858.4	15880.9	12254	14697.5	12956	13995.6	12254	12254
			858.35	16234.1	12247.1	14722.5	13026.3	13943.3	12247.1	12247.1
			858.3	16260.4	12240	14756.1	13103.6	13892.5	12240	12240
			858.25	16608	12232.8	14798.7	13188.4	13843	12232.8	12232.8
			858.2	16152.1	12225.5	14850.7	13281.3	13794.9	12225.5	12225.5
			858.15	16079.1	12218	14912.7	13382.8	13747.9	12218	12218
			858.1	16404.8	12210.3	14985	13493.2	13702	12210.3	12210.3
			858.05	16846.1	12202.4	15068.1	13613.3	13657.2	12202.4	12202.4
			858	16855.5	12194.3	15162.5	13743.4	13613.4	12194.3	12194.3
			857.95	17267.6	12186	15268.7	13884.1	13570.5	12186	12186
			857.9	17149.5	12177.5	15387.2	14036	13528.6	12177.5	12177.5
			857.85	17163.6	12168.7	15518.3	14199.5	13487.5	12168.7	12168.7
			857.8	17492.5	12159.7	15662.5	14375	13447.2	12159.7	12159.7
			857.75	17273	12150.3	15820.3	14563	13407.5	12150.3	12150.3
			857.7	17844.3	12140.6	15991.9	14763.9	13368.5	12140.6	12140.6
			857.65	17809.1	12130.7	16177.7	14978.2	13330.2	12130.7	12130.7
			857.6	17848.3	12120.5	16378	15206	13292.5	12120.5	12120.5
			857.55	18329.4	12109.9	16593.1	15447.7	13255.3	12109.9	12109.9
			857.5	18511.1	12099	16822.8	15703.3	13218.5	12099	12099
			857.45	18465.1	12087.6	17067.5	15973	13182.2	12087.6	12087.6
			857.4	19008.5	12075.9	17326.9	16256.6	13146.1	12075.9	12075.9
			857.35	19305.2	12063.7	17601.1	16554.3	13110.5	12063.7	12063.7
			857.3	19517.2	12051.2	17889.6	16865.7	13075.2	12051.2	12051.2
			857.25	19796.8	12038.2	18192.2	17190.4	13040	12038.2	12038.2
			857.2	19843	12024.7	18508.3	17527.9	13005.1	12024.7	12024.7
			857.15	20139.2	12010.7	18837.2	17877.7	12970.3	12010.7	12010.7
			857.1	20226.3	11996.2	19178.2	18238.8	12935.6	11996.2	11996.2
			857.05	20767.3	11981.3	19530.2	18610.5	12901	11981.3	11981.3
			857	21370.7	11965.8	19892.3	18991.6	12866.5	11965.8	11965.8
			856.95	21285.9	11949.9	20263	19380.8	12832.1	11949.9	11949.9
			856.9	21683.5	11933.5	20640.9	19776.8	12797.7	11933.5	11933.5
			856.85	21779.4	11916.7	21024.5	20177.7	12763.4	11916.7	11916.7
			856.8	22180.9	11899.3	21411.8	20582	12729.1	11899.3	11899.3
			856.75	22434.9	11881.4	21800.8	20987.5	12694.7	11881.4	11881.4
			856.7	22696.2	11863	22189.5	21392.2	12660.3	11863	11863
			856.65	22649.2	11844.2	22575.6	21794	12625.8	11844.2	11844.2
			856.6	23122.1	11824.9	22956.7	22190.2	12591.3	11824.9	11824.9
			856.55	23494.2	11805.1	23330.3	22578.6	12556.8	11805.1	11805.1
			856.5	23726.3	11784.7	23693.7	22956.4	12522.1	11784.7	11784.7
			856.45	24039.1	11763.9	24044.4	23321	12487.3	11763.9	11763.9
			856.4	24342.1	11742.5	24379.6	23669.8	12452.3	11742.5	11742.5
			856.35	24404	11720.6	24696.7	24000.1	12417.2	11720.6	11720.6
			856.3	25033.1	11698.3	24993.1	24309.4	12382	11698.3	11698.3
			856.25	25296.8	11675.7	25266.2	24595.1	12346.8	11675.7	11675.7
			856.2	25604.6	11652.7	25513.8	24854.9	12311.6	11652.7	11652.7
			856.15	25307.6	11629.5	25733.5	25086.5	12276.5	11629.5	11629.5
			856.1	25345.7	11605.9	25923	25287.6	12241.3	11605.9	11605.9
			856.05	25174.9	11582	26080.5	25456.4	12206.1	11582	11582
			856	25165.1	11557.8	26204.3	25591.2	12170.9	11557.8	11557.8
			855.95	25349.2	11533.5	26293.1	25690.8	12135.8	11533.5	11533.5
			855.9	25903.9	11509.1	26345.9	25754.1	12100.9	11509.1	11509.1
			855.85	26062.7	11484.6	26361.9	25780.3	12066.1	11484.6	11484.6
			855.8	26183.1	11460	26340.6	25769	12031.6	11460	11460
			855.75	25815.8	11435.4	26282	25720.1	11997.3	11435.4	11435.4
			855.7	25556.1	11410.7	26186.1	25633.8	11963.1	11410.7	11410.7
			855.65	25754.1	11385.9	26053.7	25510.6	11929	11385.9	11385.9
			855.6	25375.6	11361.2	25885.6	25351.5	11895.3	11361.2	11361.2
			855.55	25487.4	11336.8	25683.2	25158	11862	11336.8	11336.8
			855.5	25861.6	11312.6	25448.2	24931.6	11829.2	11312.6	11312.6
			855.45	25032.5	11288.9	25182.3	24674.1	11797	11288.9	11288.9
			855.4	24681.4	11265.5	24887.4	24387.5	11765.4	11265.5	11265.5
			855.35	24102.4	11242.4	24565.9	24074	11734.3	11242.4	11242.4
			855.3	23806.9	11220	24220.1	23736	11704	11220	11220
			855.25	23700.8	11198	23852.6	23376.2	11674.4	11198	11198
			855.2	23090.8	11176.7	23466	22997.1	11645.5	11176.7	11176.7
			855.15	22953.2	11156.2	23063.2	22601.6	11617.7	11156.2	11156.2
			855.1	22166.2	11136.4	22646.8	22192.4	11590.8	11136.4	11136.4
			855.05	21714.7	11117.5	22219.5	21772.1	11564.8	11117.5	11117.5
			855	21337.7	11099.3	21783.9	21343.4	11539.8	11099.3	11099.3
			854.95	20493	11081.9	21342.4	20908.6	11515.7	11081.9	11081.9
			854.9	19913	11065.4	20897.8	20470.6	11492.6	11065.4	11065.4
			854.85	19259.8	11049.8	20452.4	20031.6	11470.6	11049.8	11049.8
			854.8	19141.1	11035.3	20008.5	19593.9	11449.8	11035.3	11035.3
			854.75	18795.3	11021.6	19567.9	19159.6	11429.9	11021.6	11021.6
			854.7	17762.4	11008.8	19132.7	18730.4	11411.1	11008.8	11008.8
			854.65	16839.6	10996.9	18704.6	18308.1	11393.4	10996.9	10996.9
			854.6	16704.2	10985.9	18285	17894.3	11376.6	10985.9	10985.9
			854.55	16221	10975.6	17875.4	17490.3	11360.6	10975.6	10975.6
			854.5	15850.4	10966.1	17476.8	17097.3	11345.6	10966.1	10966.1
			854.45	15347.2	10957.3	17090.4	16716.3	11331.4	10957.3	10957.3
			854.4	15261	10949.4	16717	16348.2	11318.1	10949.4	10949.4
			854.35	14786.9	10942.1	16357.4	15993.8	11305.7	10942.1	10942.1
			854.3	14420.6	10935.4	16011.8	15653.4	11293.8	10935.4	10935.4
			854.25	14109.3	10929.2	15680.8	15327.3	11282.6	10929.2	10929.2
			854.2	13736.2	10923.5	15364.6	15016.1	11272.1	10923.5	10923.5
			854.15	13286.4	10918.3	15063.5	14719.7	11262.1	10918.3	10918.3
			854.1	13305.9	10913.6	14777.3	14438.2	11252.7	10913.6	10913.6
			854.05	13322.1	10909.3	14506.1	14171.6	11243.8	10909.3	10909.3
			854	12873.9	10905.3	14249.5	13919.6	11235.3	10905.3	10905.3
			853.95	12387	10901.7	14007.5	13681.9	11227.2	10901.7	10901.7
			853.9	12394.5	10898.3	13779.6	13458.5	11219.5	10898.3	10898.3
			853.85	12744.4	10895.3	13565.7	13248.8	11212.2	10895.3	10895.3
			853.8	12658.9	10892.4	13365	13052.3	11205.1	10892.4	10892.4
			853.75	12305.8	10889.8	13177.4	12868.8	11198.4	10889.8	10889.8
			853.7	12030.3	10887.4	13002.3	12697.7	11192	10887.4	10887.4
			853.65	11843.7	10885.3	12839.1	12538.5	11185.9	10885.3	10885.3
			853.6	12011.6	10883.2	12687.4	12390.6	11179.9	10883.2	10883.2
			853.55	11903.4	10881.2	12546.5	12253.5	11174.2	10881.2	10881.2
			853.5	11618.8	10879.5	12416	12126.8	11168.7	10879.5	10879.5
			853.45	11557.8	10877.8	12295.2	12009.7	11163.3	10877.8	10877.8
			853.4	11734.1	10876.3	12183.8	11901.8	11158.2	10876.3	10876.3
			853.35	11671.2	10874.8	12080.9	11802.6	11153.1	10874.8	10874.8
			853.3	11557.4	10873.3	11986.2	11711.3	11148.2	10873.3	10873.3
			853.25	11864.7	10871.9	11899.2	11627.7	11143.4	10871.9	10871.9
			853.2	11618.4	10870.5	11819.3	11551.2	11138.7	10870.5	10870.5
			853.15	11803	10869.2	11746	11481.2	11134	10869.2	10869.2
			853.1	11610.7	10867.8	11678.9	11417.3	11129.5	10867.8	10867.8
			853.05	11471.9	10866.5	11617.4	11359	11124.9	10866.5	10866.5
			853	11456.5	10865.2	11561.3	11306	11120.5	10865.2	10865.2
			852.95	11732.5	10863.9	11510.1	11257.9	11116.2	10863.9	10863.9
			852.9	11586.4	10862.7	11463.5	11214.3	11111.9	10862.7	10862.7
			852.85	11733.6	10861.5	11421	11174.8	11107.8	10861.5	10861.5
			852.8	11345.6	10860.4	11382.5	11139.1	11103.8	10860.4	10860.4
			852.75	11245	10859.4	11347.4	11107	11099.8	10859.4	10859.4
			852.7	11575.3	10858.3	11315.6	11078	11095.9	10858.3	10858.3
			852.65	11353.1	10857.3	11286.7	11051.8	11092.1	10857.3	10857.3
			852.6	11355.6	10856.4	11260.6	11028.5	11088.5	10856.4	10856.4
			852.55	11303.6	10855.5	11237	11007.5	11085	10855.5	10855.5
			852.5	11432.2	10854.7	11215.5	10988.7	11081.5	10854.7	10854.7
			852.45	11236.2	10853.9	11196.2	10971.9	11078.1	10853.9	10853.9
			852.4	10982.5	10853.2	11178.6	10956.9	11074.9	10853.2	10853.2
			852.35	11254.9	10852.6	11162.9	10943.7	11071.7	10852.6	10852.6
			852.3	11601.6	10852.1	11148.7	10931.9	11068.8	10852.1	10852.1
			852.25	10933	10851.6	11135.8	10921.5	11065.9	10851.6	10851.6
			852.2	10936.4	10851.2	11124.2	10912.3	11063.1	10851.2	10851.2
			852.15	10739.2	10850.8	11113.6	10904.1	11060.3	10850.8	10850.8
			852.1	10755.7	10850.4	11104.1	10896.9	11057.6	10850.4	10850.4
			852.05	11063.8	10850	11095.4	10890.4	11054.9	10850	10850
			852	11184.5	10849.5	11087.4	10884.7	11052.2	10849.5	10849.5
			851.95	11237.2	10849.2	11080.2	10879.7	11049.7	10849.2	10849.2
			851.9	11043.8	10848.8	11073.5	10875.2	11047.1	10848.8	10848.8
			851.85	11142.1	10848.4	11067.4	10871.2	11044.5	10848.4	10848.4
			851.8	11339.4	10847.9	11061.7	10867.7	11042	10847.9	10847.9
			851.75	11243.5	10847.4	11056.5	10864.5	11039.4	10847.4	10847.4
			851.7	11150.3	10846.9	11051.6	10861.6	11036.9	10846.9	10846.9
			851.65	10986.3	10846.5	11047	10859.1	11034.4	10846.5	10846.5
			851.6	11000.8	10846	11042.8	10856.9	11032	10846	10846
			851.55	11002.1	10845.5	11038.8	10854.8	11029.5	10845.5	10845.5
			851.5	11037.5	10845	11035	10852.9	11027.1	10845	10845
			851.45	11098.1	10844.5	11031.4	10851.3	11024.6	10844.5	10844.5
			851.4	11159.4	10843.9	11028.1	10849.7	11022.2	10843.9	10843.9
			851.35	11301.1	10843.4	11024.8	10848.4	11019.9	10843.4	10843.4
			851.3	11249.3	10842.9	11021.7	10847.1	11017.5	10842.9	10842.9
			851.25	11347.1	10842.3	11018.8	10845.9	11015.2	10842.3	10842.3
			851.2	11231.5	10841.8	11016	10844.8	11012.9	10841.8	10841.8
			851.15	11109.7	10841.3	11013.2	10843.9	11010.7	10841.3	10841.3
			851.1	11267.1	10840.7	11010.6	10842.9	11008.4	10840.7	10840.7
			851.05	10757.7	10840.2	11008	10842	11006.1	10840.2	10840.2
			851	11029.1	10839.6	11005.5	10841.2	11004	10839.6	10839.6
			850.95	11001.1	10839.1	11003.1	10840.5	11001.8	10839.1	10839.1
			850.9	11376	10838.7	11000.8	10839.8	10999.7	10838.7	10838.7
			850.85	11041.7	10838.2	10998.6	10839.2	10997.7	10838.2	10838.2
			850.8	11037.3	10837.8	10996.5	10838.6	10995.7	10837.8	10837.8
			850.75	11138.5	10837.4	10994.4	10838	10993.7	10837.4	10837.4
			850.7	11257.5	10836.9	10992.3	10837.4	10991.7	10836.9	10836.9
			850.65	10987	10836.4	10990.1	10836.8	10989.7	10836.4	10836.4
			850.6	11129.8	10835.8	10988	10836.2	10987.7	10835.8	10835.8
			850.55	11063	10835.3	10986	10835.6	10985.7	10835.3	10835.3
			850.5	11107.8	10834.8	10984	10835.1	10983.7	10834.8	10834.8
			850.45	11319.8	10834.4	10982.1	10834.6	10981.9	10834.4	10834.4
			850.4	11202.7	10834	10980.2	10834.1	10980.1	10834	10834
			850.35	11141.3	10833.5	10978.4	10833.7	10978.3	10833.5	10833.5
			850.3	10935.5	10833.1	10976.6	10833.3	10976.5	10833.1	10833.1
			850.25	10561.3	10832.7	10974.8	10832.8	10974.7	10832.7	10832.7
			850.2	11078.7	10832.3	10973	10832.4	10972.9	10832.3	10832.3
			850.15	11273.8	10831.8	10971.2	10831.8	10971.1	10831.8	10831.8
			850.1	10898.7	10831.3	10969.4	10831.3	10969.3	10831.3	10831.3
			850.05	11313.9	10830.8	10967.6	10830.8	10967.5	10830.8	10830.8
			850	11056.8	10830.3	10965.9	10830.4	10965.8	10830.3	10830.3
			849.95	11543.7	10829.9	10964.2	10829.9	10964.1	10829.9	10829.9
			849.9	11352.7	10829.3	10962.4	10829.3	10962.3	10829.3	10829.3
			849.85	11072.2	10828.8	10960.6	10828.8	10960.6	10828.8	10828.8
			849.8	10742.2	10828.3	10958.9	10828.3	10958.9	10828.3	10828.3
			849.75	11183.8	10827.8	10957.2	10827.8	10957.2	10827.8	10827.8
			849.7	11136.2	10827.4	10955.7	10827.4	10955.7	10827.4	10827.4
			849.65	10947.8	10827	10954.1	10827	10954.1	10827	10827
			849.6	10923.4	10826.7	10952.7	10826.7	10952.7	10826.7	10826.7
			849.55	10827	10826.5	10951.3	10826.5	10951.3	10826.5	10826.5
			849.5	10818.3	10826.2	10949.9	10826.2	10949.9	10826.2	10826.2
			849.45	10954.9	10825.9	10948.5	10825.9	10948.5	10825.9	10825.9
			849.4	11041.6	10825.6	10947.1	10825.6	10947.1	10825.6	10825.6
			849.35	11112.3	10825.4	10945.9	10825.4	10945.9	10825.4	10825.4
			849.3	11356.2	10825.2	10944.6	10825.2	10944.6	10825.2	10825.2
			849.25	10675	10825	10943.4	10825	10943.4	10825	10825
			849.2	10828.3	10824.8	10942.1	10824.8	10942.1	10824.8	10824.8
			849.15	10923.4	10824.5	10940.8	10824.5	10940.8	10824.5	10824.5
			849.1	10652.8	10824.3	10939.6	10824.3	10939.6	10824.3	10824.3
			849.05	11048.7	10824	10938.3	10824	10938.3	10824	10824
			849	11174.9	10823.8	10937.1	10823.8	10937.1	10823.8	10823.8
			848.95	10980.8	10823.5	10935.9	10823.5	10935.9	10823.5	10823.5
			848.9	10860.7	10823.2	10934.6	10823.2	10934.6	10823.2	10823.2
			848.85	10966.7	10822.9	10933.4	10822.9	10933.4	10822.9	10822.9
			848.8	11212	10822.7	10932.2	10822.7	10932.2	10822.7	10822.7
			848.75	11226.2	10822.3	10930.9	10822.3	10930.9	10822.3	10822.3
			848.7	11127.9	10821.9	10929.6	10821.9	10929.6	10821.9	10821.9
			848.65	10683.4	10821.6	10928.3	10821.6	10928.3	10821.6	10821.6
			848.6	10893.5	10821.2	10927	10821.2	10927	10821.2	10821.2
			848.55	11135.2	10820.8	10925.8	10820.8	10925.8	10820.8	10820.8
			848.5	11096.7	10820.4	10924.5	10820.4	10924.5	10820.4	10820.4
			848.45	11190.6	10820.1	10923.4	10820.1	10923.4	10820.1	10820.1
			848.4	11168	10819.8	10922.2	10819.8	10922.2	10819.8	10819.8
			848.35	10820.1	10819.6	10921.1	10819.6	10921.1	10819.6	10819.6
			848.3	10697.5	10819.3	10920	10819.3	10920	10819.3	10819.3
			848.25	10958	10819	10918.9	10819	10918.9	10819	10819
			848.2	10960.8	10818.7	10917.8	10818.7	10917.8	10818.7	10818.7
			848.15	10925.8	10818.5	10916.8	10818.5	10916.8	10818.5	10818.5
			848.1	10886.4	10818.3	10915.8	10818.3	10915.8	10818.3	10818.3
			848.05	10990.1	10818.1	10914.8	10818.1	10914.8	10818.1	10818.1
			848	11033.5	10817.9	10913.8	10817.9	10913.8	10817.9	10817.9
			847.95	10945.4	10817.7	10912.9	10817.7	10912.9	10817.7	10817.7
			847.9	10891.8	10817.5	10911.9	10817.5	10911.9	10817.5	10817.5
			847.85	10893.2	10817.3	10910.9	10817.3	10910.9	10817.3	10817.3
			847.8	11151.8	10817	10909.9	10817	10909.9	10817	10817
			847.75	10706.7	10816.7	10908.9	10816.7	10908.9	10816.7	10816.7
			847.7	10874.4	10816.5	10907.9	10816.5	10907.9	10816.5	10816.5
			847.65	11070.8	10816.3	10907	10816.3	10907	10816.3	10816.3
			847.6	11238.6	10816.1	10906.1	10816.1	10906.1	10816.1	10816.1
			847.55	10925.5	10815.9	10905.2	10815.9	10905.2	10815.9	10815.9
			847.5	10769.7	10815.8	10904.4	10815.8	10904.4	10815.8	10815.8
			847.45	10863.5	10815.7	10903.6	10815.7	10903.6	10815.7	10815.7
			847.4	10701.1	10815.5	10902.7	10815.5	10902.7	10815.5	10815.5
			847.35	10737.9	10815.3	10901.8	10815.3	10901.8	10815.3	10815.3
			847.3	10815.4	10815.1	10901	10815.1	10901	10815.1	10815.1
			847.25	11077.6	10814.9	10900.1	10814.9	10900.1	10814.9	10814.9
			847.2	11085.5	10814.8	10899.3	10814.8	10899.3	10814.8	10814.8
			847.15	10992.5	10814.6	10898.5	10814.6	10898.5	10814.6	10814.6
			847.1	10968.8	10814.4	10897.7	10814.4	10897.7	10814.4	10814.4
			847.05	11079.3	10814.3	10896.9	10814.3	10896.9	10814.3	10814.3
			847	10867.7	10814.1	10896.1	10814.1	10896.1	10814.1	10814.1
			846.95	10943.5	10814	10895.4	10814	10895.4	10814	10814
			846.9	10625.7	10813.8	10894.6	10813.8	10894.6	10813.8	10813.8
			846.85	10734	10813.7	10893.9	10813.7	10893.9	10813.7	10813.7
			846.8	10688.9	10813.6	10893.2	10813.6	10893.2	10813.6	10813.6
			846.75	10887.4	10813.5	10892.5	10813.5	10892.5	10813.5	10813.5
			846.7	10868.2	10813.4	10891.8	10813.4	10891.8	10813.4	10813.4
			846.65	11097.2	10813.3	10891.2	10813.3	10891.2	10813.3	10813.3
			846.6	10973.6	10813.3	10890.5	10813.3	10890.5	10813.3	10813.3
			846.55	10835.4	10813.2	10889.9	10813.2	10889.9	10813.2	10813.2
			846.5	10821.7	10813.1	10889.2	10813.1	10889.2	10813.1	10813.1
			846.45	10904.2	10812.9	10888.5	10812.9	10888.5	10812.9	10812.9
			846.4	10758.4	10812.8	10887.8	10812.8	10887.8	10812.8	10812.8
			846.35	11016.9	10812.7	10887.1	10812.7	10887.1	10812.7	10812.7
			846.3	10746.3	10812.6	10886.5	10812.6	10886.5	10812.6	10812.6
			846.25	11050.7	10812.6	10885.9	10812.6	10885.9	10812.6	10812.6
			846.2	10608.7	10812.5	10885.3	10812.5	10885.3	10812.5	10812.5
			846.15	10927.5	10812.4	10884.7	10812.4	10884.7	10812.4	10812.4
			846.1	10684.2	10812.3	10884.1	10812.3	10884.1	10812.3	10812.3
			846.05	10945.8	10812.2	10883.5	10812.2	10883.5	10812.2	10812.2
			846	10903.6	10812.1	10882.9	10812.1	10882.9	10812.1	10812.1
			845.95	10785.9	10812	10882.2	10812	10882.2	10812	10812
			845.9	11056.1	10811.9	10881.6	10811.9	10881.6	10811.9	10811.9
			845.85	10917.3	10811.7	10881	10811.7	10881	10811.7	10811.7
			845.8	10856.7	10811.5	10880.3	10811.5	10880.3	10811.5	10811.5
			845.75	11046.7	10811.3	10879.6	10811.3	10879.6	10811.3	10811.3
			845.7	10861.7	10811.1	10878.9	10811.1	10878.9	10811.1	10811.1
			845.65	11009.5	10810.8	10878.2	10810.8	10878.2	10810.8	10810.8
			845.6	10973.6	10810.5	10877.4	10810.5	10877.4	10810.5	10810.5
			845.55	10937.3	10810.3	10876.6	10810.3	10876.6	10810.3	10810.3
			845.5	11032.6	10810	10875.9	10810	10875.9	10810	10810
			845.45	11028.2	10809.8	10875.2	10809.8	10875.2	10809.8	10809.8
			845.4	11075.1	10809.6	10874.5	10809.6	10874.5	10809.6	10809.6
			845.35	10826.8	10809.3	10873.9	10809.3	10873.9	10809.3	10809.3
			845.3	10804.8	10809.1	10873.2	10809.1	10873.2	10809.1	10809.1
			845.25	10882.1	10808.8	10872.5	10808.8	10872.5	10808.8	10808.8
			845.2	10965.1	10808.6	10871.8	10808.6	10871.8	10808.6	10808.6
			845.15	10839.2	10808.4	10871.2	10808.4	10871.2	10808.4	10808.4
			845.1	11113.1	10808.3	10870.6	10808.3	10870.6	10808.3	10808.3
			845.05	10872	10808.1	10870.1	10808.1	10870.1	10808.1	10808.1
			845	10788.3	10808	10869.5	10808	10869.5	10808	10808
			844.95	10892.6	10807.8	10868.9	10807.8	10868.9	10807.8	10807.8
			844.9	10808.2	10807.6	10868.2	10807.6	10868.2	10807.6	10807.6
			844.85	10960.8	10807.3	10867.5	10807.3	10867.5	10807.3	10807.3
			844.8	10900.1	10807	10866.8	10807	10866.8	10807	10807
			844.75	10927.8	10806.7	10866.1	10806.7	10866.1	10806.7	10806.7
			844.7	11480.3	10806.4	10865.4	10806.4	10865.4	10806.4	10806.4
			844.65	11165.2	10806	10864.7	10806	10864.7	10806	10806
			844.6	10888	10805.6	10863.9	10805.6	10863.9	10805.6	10805.6
			844.55	11045.3	10805.2	10863.1	10805.2	10863.1	10805.2	10805.2
			844.5	10996.7	10804.8	10862.2	10804.8	10862.2	10804.8	10804.8
			844.45	10971.6	10804.3	10861.4	10804.3	10861.4	10804.3	10804.3
			844.4	11113.8	10803.8	10860.5	10803.8	10860.5	10803.8	10803.8
			844.35	11137.5	10803.5	10859.8	10803.5	10859.8	10803.5	10803.5
			844.3	11180.7	10803.2	10859.1	10803.2	10859.1	10803.2	10803.2
			844.25	10949.2	10802.8	10858.4	10802.8	10858.4	10802.8	10802.8
			844.2	10711.6	10802.5	10857.8	10802.5	10857.8	10802.5	10802.5
			844.15	10988.4	10802.2	10857.1	10802.2	10857.1	10802.2	10802.2
			844.1	10801.9	10801.9	10856.4	10801.9	10856.4	10801.9	10801.9
			844.05	11077.6	0	11131.7	0	0	0	0

## Sheet: Figure 2f
Figure 2e		XPS	O 1s
			Ef / eV	raw data	baseline	fitted curve	peak 1	peak 2
			544.7	3571.55	3510.43	3510.43	3510.43	3510.43
			544.65	3587.13	3505.91	3505.91	3505.91	3505.91
			544.6	3584.32	3501.4	3501.4	3501.4	3501.4
			544.55	3597.18	3496.88	3496.88	3496.88	3496.88
			544.5	3624.77	3492.37	3492.37	3492.37	3492.37
			544.45	3495.73	3487.86	3487.86	3487.86	3487.86
			544.4	3473.07	3483.34	3483.34	3483.34	3483.34
			544.35	3262.34	3478.83	3478.83	3478.83	3478.83
			544.3	3309.9	3474.31	3474.31	3474.31	3474.31
			544.25	3401.54	3469.8	3469.8	3469.8	3469.8
			544.2	3213.61	3465.29	3465.29	3465.29	3465.29
			544.15	3352.97	3460.77	3460.77	3460.77	3460.77
			544.1	3409.84	3456.26	3456.26	3456.26	3456.26
			544.05	3279.35	3451.74	3451.74	3451.74	3451.74
			544	3296.1	3447.23	3447.23	3447.23	3447.23
			543.95	3417.36	3442.72	3442.72	3442.72	3442.72
			543.9	3454.16	3438.2	3438.2	3438.2	3438.2
			543.85	3373.1	3433.69	3433.69	3433.69	3433.69
			543.8	3375.91	3429.18	3429.18	3429.18	3429.18
			543.75	3189.85	3424.66	3424.66	3424.66	3424.66
			543.7	3184.46	3420.15	3420.15	3420.15	3420.15
			543.65	3275.42	3415.63	3415.63	3415.63	3415.63
			543.6	3387.85	3411.12	3411.12	3411.12	3411.12
			543.55	3348.44	3406.61	3406.61	3406.61	3406.61
			543.5	3229.03	3402.09	3402.09	3402.09	3402.09
			543.45	3374.73	3397.58	3397.58	3397.58	3397.58
			543.4	3359.21	3393.06	3393.06	3393.06	3393.06
			543.35	3250.66	3388.55	3388.55	3388.55	3388.55
			543.3	3227.77	3384.04	3384.04	3384.04	3384.04
			543.25	3205.87	3379.52	3379.52	3379.52	3379.52
			543.2	3280.32	3375.01	3375.01	3375.01	3375.01
			543.15	3124.08	3370.49	3370.49	3370.49	3370.49
			543.1	3192.55	3365.98	3365.98	3365.98	3365.98
			543.05	3193.1	3361.47	3361.47	3361.47	3361.47
			543	3189.83	3356.95	3356.95	3356.95	3356.95
			542.95	2923.11	3352.44	3352.44	3352.44	3352.44
			542.9	3168.91	3347.93	3347.93	3347.93	3347.93
			542.85	3189.16	3343.41	3343.41	3343.41	3343.41
			542.8	3279	3338.9	3338.9	3338.9	3338.9
			542.75	3052.77	3334.38	3334.38	3334.38	3334.38
			542.7	3190.87	3329.87	3329.87	3329.87	3329.87
			542.65	3217.6	3325.36	3325.36	3325.36	3325.36
			542.6	3140.66	3320.84	3320.84	3320.84	3320.84
			542.55	3085.24	3316.33	3316.33	3316.33	3316.33
			542.5	3104.68	3311.81	3311.81	3311.81	3311.81
			542.45	3058.58	3307.3	3307.3	3307.3	3307.3
			542.4	2972.8	3302.79	3302.79	3302.79	3302.79
			542.35	3182.57	3298.27	3298.27	3298.27	3298.27
			542.3	3137.85	3293.76	3293.76	3293.76	3293.76
			542.25	3191.68	3289.24	3289.24	3289.24	3289.24
			542.2	3031.83	3284.73	3284.73	3284.73	3284.73
			542.15	3051.73	3280.22	3280.22	3280.22	3280.22
			542.1	3125.77	3275.7	3275.7	3275.7	3275.7
			542.05	3038.81	3271.19	3271.19	3271.19	3271.19
			542	3063.23	3266.68	3266.68	3266.68	3266.68
			541.95	3028.83	3262.16	3262.16	3262.16	3262.16
			541.9	3045.64	3257.65	3257.65	3257.65	3257.65
			541.85	3133.54	3253.13	3253.13	3253.13	3253.13
			541.8	3054.03	3248.62	3248.62	3248.62	3248.62
			541.75	3115.18	3244.11	3244.11	3244.11	3244.11
			541.7	3080.18	3239.59	3239.59	3239.59	3239.59
			541.65	2991.12	3235.08	3235.08	3235.08	3235.08
			541.6	3042.24	3230.56	3230.56	3230.56	3230.56
			541.55	3104.33	3226.05	3226.05	3226.05	3226.05
			541.5	2998.8	3221.54	3221.54	3221.54	3221.54
			541.45	2946.12	3217.02	3217.02	3217.02	3217.02
			541.4	2847.86	3212.51	3212.51	3212.51	3212.51
			541.35	2913.88	3207.99	3207.99	3207.99	3207.99
			541.3	2971.19	3203.48	3203.48	3203.48	3203.48
			541.25	3009.98	3198.97	3198.97	3198.97	3198.97
			541.2	2972.34	3194.45	3194.45	3194.45	3194.45
			541.15	2987.46	3189.94	3189.94	3189.94	3189.94
			541.1	2897.39	3185.43	3185.43	3185.43	3185.43
			541.05	2823.76	3180.91	3180.91	3180.91	3180.91
			541	2820.96	3176.4	3176.4	3176.4	3176.4
			540.95	2922.99	3171.88	3171.88	3171.88	3171.88
			540.9	2829.26	3167.37	3167.37	3167.37	3167.37
			540.85	2853.29	3162.86	3162.86	3162.86	3162.86
			540.8	2934.69	3158.34	3158.34	3158.34	3158.34
			540.75	2972.18	3153.83	3153.83	3153.83	3153.83
			540.7	2980.05	3149.31	3149.31	3149.31	3149.31
			540.65	2988.23	3144.8	3144.8	3144.8	3144.8
			540.6	2967.04	3140.29	3140.29	3140.29	3140.29
			540.55	2834.97	3135.77	3135.77	3135.77	3135.77
			540.5	2822.65	3131.26	3131.26	3131.26	3131.26
			540.45	2796.26	3126.74	3126.74	3126.74	3126.74
			540.4	2791.86	3122.23	3122.23	3122.23	3122.23
			540.35	2891.19	3117.72	3117.72	3117.72	3117.72
			540.3	2873.47	3113.2	3113.2	3113.2	3113.2
			540.25	2744.42	3108.69	3108.69	3108.69	3108.69
			540.2	2717.45	3104.18	3104.18	3104.18	3104.18
			540.15	2967.72	3099.66	3099.66	3099.66	3099.66
			540.1	2846.64	3095.15	3095.15	3095.15	3095.15
			540.05	2809.76	3090.63	3090.63	3090.63	3090.63
			540	2836.43	3086.12	3086.12	3086.12	3086.12
			539.95	2880.17	3081.61	3081.61	3081.61	3081.61
			539.9	2806.15	3077.09	3077.09	3077.09	3077.09
			539.85	2727.12	3072.58	3072.58	3072.58	3072.58
			539.8	2812.51	3068.06	3068.06	3068.06	3068.06
			539.75	2808.67	3063.55	3063.55	3063.55	3063.55
			539.7	2706.81	3059.04	3059.04	3059.04	3059.04
			539.65	2572.3	3054.52	3054.52	3054.52	3054.52
			539.6	2697.29	3050.01	3050.01	3050.01	3050.01
			539.55	2851.48	3045.49	3045.49	3045.49	3045.49
			539.5	2851.7	3040.98	3040.98	3040.98	3040.98
			539.45	2798.25	3036.47	3036.47	3036.47	3036.47
			539.4	2653.43	3031.95	3031.95	3031.95	3031.95
			539.35	2773.51	3027.44	3027.44	3027.44	3027.44
			539.3	2794.17	3022.93	3022.93	3022.93	3022.93
			539.25	2648.84	3018.41	3018.41	3018.41	3018.41
			539.2	2692.31	3013.9	3013.9	3013.9	3013.9
			539.15	2608.53	3009.38	3009.38	3009.38	3009.38
			539.1	2653.43	3004.87	3004.87	3004.87	3004.87
			539.05	2660.03	3000.36	3000.36	3000.36	3000.36
			539	2636.7	2995.84	2995.84	2995.84	2995.84
			538.95	2525.48	2991.33	2991.33	2991.33	2991.33
			538.9	2604.63	2986.81	2986.81	2986.81	2986.81
			538.85	2496.25	2982.3	2982.3	2982.3	2982.3
			538.8	2501.82	2977.79	2977.79	2977.79	2977.79
			538.75	2469.64	2973.27	2973.27	2973.27	2973.27
			538.7	2506.15	2968.76	2968.76	2968.76	2968.76
			538.65	2494.57	2964.24	2964.24	2964.24	2964.24
			538.6	2482.37	2959.73	2959.73	2959.73	2959.73
			538.55	2505.76	2955.22	2955.22	2955.22	2955.22
			538.5	2449.84	2950.7	2950.7	2950.7	2950.7
			538.45	2546.92	2946.19	2946.19	2946.19	2946.19
			538.4	2547.29	2941.68	2941.68	2941.68	2941.68
			538.35	2508.87	2937.16	2937.16	2937.16	2937.16
			538.3	2543.87	2932.65	2932.65	2932.65	2932.65
			538.25	2436.22	2928.13	2928.13	2928.13	2928.13
			538.2	2363.17	2923.62	2923.62	2923.62	2923.62
			538.15	2470.55	2919.11	2919.11	2919.11	2919.11
			538.1	2487.16	2914.59	2914.59	2914.59	2914.59
			538.05	2435.25	2910.08	2910.08	2910.08	2910.08
			538	2389.36	2905.56	2905.56	2905.56	2905.56
			537.95	2316.93	2901.05	2901.05	2901.05	2901.05
			537.9	2395	2896.54	2896.54	2896.54	2896.54
			537.85	2412.5	2892.02	2892.02	2892.02	2892.02
			537.8	2328.27	2887.51	2887.51	2887.51	2887.51
			537.75	2286.6	2882.99	2882.99	2882.99	2882.99
			537.7	2312.26	2878.48	2878.48	2878.48	2878.48
			537.65	2370	2873.97	2873.97	2873.97	2873.97
			537.6	2433.81	2869.45	2869.45	2869.45	2869.45
			537.55	2330.67	2864.94	2864.94	2864.94	2864.94
			537.5	2320.83	2860.43	2860.43	2860.43	2860.43
			537.45	2365	2855.91	2855.91	2855.91	2855.91
			537.4	2233.32	2851.4	2851.4	2851.4	2851.4
			537.35	2374.85	2846.88	2846.88	2846.88	2846.88
			537.3	2372.01	2842.37	2842.37	2842.37	2842.37
			537.25	2254.48	2837.86	2837.86	2837.86	2837.86
			537.2	2205.55	2833.34	2833.34	2833.34	2833.34
			537.15	2303.91	2828.83	2828.83	2828.83	2828.83
			537.1	2170.13	2824.31	2824.31	2824.31	2824.31
			537.05	2197.66	2819.8	2819.8	2819.8	2819.8
			537	2237.98	2815.29	2815.29	2815.29	2815.29
			536.95	2063.39	2810.77	2810.77	2810.77	2810.77
			536.9	2127.95	2806.26	2806.26	2806.26	2806.26
			536.85	2207.73	2801.74	2801.74	2801.74	2801.74
			536.8	2320.09	2797.23	2797.23	2797.23	2797.23
			536.75	2177.02	2792.72	2792.72	2792.72	2792.72
			536.7	2166.24	2788.2	2788.2	2788.2	2788.2
			536.65	2395.98	2783.69	2783.69	2783.69	2783.69
			536.6	2358.54	2779.18	2779.18	2779.18	2779.18
			536.55	2152.4	2774.66	2774.66	2774.66	2774.66
			536.5	2201.87	2770.15	2770.15	2770.15	2770.15
			536.45	2170.88	2765.63	2765.63	2765.63	2765.63
			536.4	2176.97	2761.12	2761.12	2761.12	2761.12
			536.35	2196.3	2756.61	2756.61	2756.61	2756.61
			536.3	2120.3	2752.09	2752.09	2752.09	2752.09
			536.25	2179.51	2747.58	2747.58	2747.58	2747.58
			536.2	2192.02	2743.06	2743.07	2743.06	2743.07
			536.15	2053.99	2738.55	2738.55	2738.55	2738.55
			536.1	2197.23	2734.04	2734.04	2734.04	2734.04
			536.05	2225.64	2729.52	2729.53	2729.52	2729.53
			536	2120.11	2725.01	2725.02	2725.01	2725.02
			535.95	2131.58	2720.49	2720.51	2720.49	2720.51
			535.9	2303.15	2715.98	2716	2715.98	2716
			535.85	2201.85	2711.47	2711.5	2711.47	2711.5
			535.8	2096.47	2706.95	2707.01	2706.95	2707.01
			535.75	2173.19	2702.44	2702.52	2702.44	2702.52
			535.7	2065.85	2697.93	2698.05	2697.93	2698.04
			535.65	2008.99	2693.41	2693.59	2693.41	2693.59
			535.6	2243.44	2688.9	2689.16	2688.9	2689.15
			535.55	2316.05	2684.38	2684.76	2684.39	2684.75
			535.5	2307.49	2679.87	2680.41	2679.88	2680.4
			535.45	2115.51	2675.36	2676.13	2675.37	2676.12
			535.4	2090.42	2670.84	2671.93	2670.86	2671.92
			535.35	2269.38	2666.33	2667.86	2666.35	2667.84
			535.3	2214.5	2661.81	2663.95	2661.85	2663.92
			535.25	2252.29	2657.3	2660.25	2657.35	2660.21
			535.2	2218.67	2652.79	2656.84	2652.85	2656.78
			535.15	2137.19	2648.27	2653.8	2648.36	2653.71
			535.1	2376.6	2643.76	2651.24	2643.89	2651.11
			535.05	2387.06	2639.24	2649.28	2639.43	2649.1
			535	2354.06	2634.73	2648.1	2634.98	2647.85
			534.95	2470.98	2630.22	2647.89	2630.57	2647.55
			534.9	2341.62	2625.7	2648.9	2626.19	2648.42
			534.85	2504.3	2621.19	2651.4	2621.85	2650.73
			534.8	2479.93	2616.68	2655.72	2617.58	2654.81
			534.75	2443.58	2612.16	2662.25	2613.4	2661.02
			534.7	2518.09	2607.65	2671.43	2609.32	2669.76
			534.65	2543.29	2603.13	2683.75	2605.39	2681.48
			534.6	2542.74	2598.62	2699.74	2601.66	2696.71
			534.55	2650.86	2594.11	2720.02	2598.16	2715.96
			534.5	2666.97	2589.59	2745.22	2594.99	2739.83
			534.45	2757.15	2585.08	2776.03	2592.22	2768.88
			534.4	2861.65	2580.56	2813.14	2589.98	2803.72
			534.35	2834.74	2576.05	2857.27	2588.39	2844.92
			534.3	3012.97	2571.54	2909.12	2587.65	2893.01
			534.25	3128.79	2567.02	2969.39	2587.95	2948.46
			534.2	3342.64	2562.51	3038.7	2589.57	3011.64
			534.15	3266.02	2557.99	3117.61	2592.81	3082.79
			534.1	3136.5	2553.48	3206.61	2598.07	3162.01
			534.05	3270.26	2548.97	3306.05	2605.81	3249.21
			534	3601.85	2544.45	3416.19	2616.57	3344.07
			533.95	3639.01	2539.94	3537.13	2631	3446.07
			533.9	3565.34	2535.43	3668.85	2649.86	3554.41
			533.85	3765.49	2530.91	3811.21	2674.05	3668.06
			533.8	3771.01	2526.4	3963.93	2704.6	3785.73
			533.75	4115.17	2521.88	4126.68	2742.69	3905.88
			533.7	4280.31	2517.37	4299.05	2789.67	4026.75
			533.65	4404.04	2512.86	4480.64	2847.08	4146.42
			533.6	4497.8	2508.34	4671.09	2916.64	4262.8
			533.55	4531.03	2503.83	4870.17	3000.26	4373.74
			533.5	5072.07	2499.31	5077.81	3100.05	4477.07
			533.45	5027.4	2494.8	5294.18	3218.34	4570.64
			533.4	5344.73	2490.29	5519.78	3357.62	4652.44
			533.35	5685.54	2485.77	5755.44	3520.57	4720.64
			533.3	6105.44	2481.26	6002.42	3710.04	4773.64
			533.25	6207.52	2476.74	6262.42	3928.99	4810.17
			533.2	6791.73	2472.23	6537.55	4180.48	4829.3
			533.15	7132.21	2467.72	6830.4	4467.63	4830.49
			533.1	7344.52	2463.2	7143.94	4793.53	4813.61
			533.05	7454.63	2458.69	7481.48	5161.22	4778.94
			533	8051.72	2454.18	7846.58	5573.58	4727.17
			532.95	8475.75	2449.66	8242.97	6033.27	4659.36
			532.9	8794.43	2445.15	8674.38	6542.61	4576.91
			532.85	9522.93	2440.63	9144.42	7103.55	4481.51
			532.8	10028.7	2436.12	9656.43	7717.49	4375.06
			532.75	10626.9	2431.61	10213.3	8385.26	4259.64
			532.7	11237.7	2427.09	10817.3	9106.94	4137.41
			532.65	12301.5	2422.58	11469.8	9881.87	4010.53
			532.6	12576.2	2418.06	12171.5	10708.5	3881.16
			532.55	13223	2413.55	12922	11584.2	3751.31
			532.5	13745.4	2409.04	13719.4	12505.6	3622.86
			532.45	14697.3	2404.52	14560.9	13468	3497.48
			532.4	15512.8	2400.01	15442.4	14465.8	3376.62
			532.35	16453.7	2395.49	16358.4	15492.4	3261.49
			532.3	17265.7	2390.98	17302.1	16540.1	3153.02
			532.25	18098	2386.47	18265.7	17600.2	3051.92
			532.2	18925.5	2381.95	19240	18663.3	2958.62
			532.15	19892.7	2377.44	20215	19719.1	2873.35
			532.1	20692.2	2372.93	21180.1	20756.9	2796.13
			532.05	21843.2	2368.41	22123.8	21765.4	2726.82
			532	22697.4	2363.9	23034.5	22733.3	2665.11
			531.95	23508.6	2359.38	23900.2	23648.9	2610.59
			531.9	24273.2	2354.87	24709.2	24501.3	2562.78
			531.85	25104.6	2350.36	25450.2	25279.4	2521.12
			531.8	25738.6	2345.84	26112.5	25973.3	2485.02
			531.75	26237.2	2341.33	26686.2	26573.6	2453.9
			531.7	26688.9	2336.81	27162.6	27072.2	2427.17
			531.65	27579.2	2332.3	27534.1	27462.2	2404.27
			531.6	27581.9	2327.79	27794.9	27738	2384.68
			531.55	27884.3	2323.27	27940.5	27895.8	2367.9
			531.5	28433.1	2318.76	27968.1	27933.3	2353.5
			531.45	28207.8	2314.24	27876.7	27849.9	2341.08
			531.4	28094.7	2309.73	27667.2	27646.6	2330.3
			531.35	28365.9	2305.22	27342	27326.3	2320.87
			531.3	26985.7	2300.7	26905.3	26893.5	2312.52
			531.25	26676	2296.19	26362.8	26354	2305.04
			531.2	26130.4	2291.68	25721.7	25715.1	2298.26
			531.15	25322.4	2287.16	24990.2	24985.4	2292.02
			531.1	24892.6	2282.65	24178	24174.4	2286.2
			531.05	24114.1	2278.13	23295.1	23292.5	2280.72
			531	22671.6	2273.62	22352.5	22350.6	2275.48
			530.95	21296.6	2269.11	21361.5	21360.1	2270.44
			530.9	20163	2264.59	20333.4	20332.4	2265.54
			530.85	19376.5	2260.08	19279.6	19278.9	2260.74
			530.8	18249.1	2255.56	18211.2	18210.7	2256.03
			530.75	17307.1	2251.05	17138.8	17138.5	2251.37
			530.7	16268.1	2246.54	16072.4	16072.1	2246.76
			530.65	14923.5	2242.02	15021.2	15021	2242.17
			530.6	14002.9	2237.51	13993.5	13993.4	2237.61
			530.55	12998.3	2232.99	12996.8	12996.7	2233.06
			530.5	11760.7	2228.48	12037.3	12037.3	2228.53
			530.45	10866.8	2223.97	11120.4	11120.4	2224
			530.4	9873.44	2219.45	10250.4	10250.3	2219.47
			530.35	9154.74	2214.94	9430.31	9430.3	2214.95
			530.3	8664.25	2210.43	8662.51	8662.5	2210.43
			530.25	7903.14	2205.91	7948.25	7948.24	2205.92
			530.2	7192.21	2201.4	7287.96	7287.96	2201.4
			530.15	6402.56	2196.88	6681.31	6681.31	2196.89
			530.1	6032.42	2192.37	6127.3	6127.3	2192.37
			530.05	5574.08	2187.86	5624.34	5624.34	2187.86
			530	5107.54	2183.34	5170.36	5170.36	2183.34
			529.95	4593.38	2178.83	4762.93	4762.93	2178.83
			529.9	4124.37	2174.31	4399.3	4399.3	2174.31
			529.85	3924.01	2169.8	4076.55	4076.55	2169.8
			529.8	3677.54	2165.29	3791.61	3791.61	2165.29
			529.75	3716.55	2160.77	3541.37	3541.37	2160.77
			529.7	3407.18	2156.26	3322.73	3322.73	2156.26
			529.65	3074.26	2151.74	3132.65	3132.65	2151.74
			529.6	3000.29	2147.23	2968.2	2968.2	2147.23
			529.55	2725.32	2142.72	2826.59	2826.59	2142.72
			529.5	2592.42	2138.2	2705.19	2705.19	2138.2
			529.45	2507.12	2133.69	2601.55	2601.55	2133.69
			529.4	2473.85	2129.18	2513.42	2513.42	2129.18
			529.35	2403	2124.66	2438.74	2438.74	2124.66
			529.3	2245.88	2120.15	2375.67	2375.67	2120.15
			529.25	2286.76	2115.63	2322.53	2322.53	2115.63
			529.2	2229.8	2111.12	2277.86	2277.86	2111.12
			529.15	2238.5	2106.61	2240.35	2240.35	2106.61
			529.1	2164.96	2102.09	2208.86	2208.86	2102.09
			529.05	2280.26	2097.58	2182.41	2182.41	2097.58
			529	2107.82	2093.06	2160.15	2160.15	2093.06
			528.95	2213.17	2088.55	2141.35	2141.35	2088.55
			528.9	2117.84	2084.04	2125.4	2125.4	2084.04
			528.85	2064.35	2079.52	2111.77	2111.77	2079.52
			528.8	2156.89	2075.01	2100.03	2100.03	2075.01
			528.75	2028.05	2070.49	2089.82	2089.82	2070.49
			528.7	1941.33	2065.98	2080.84	2080.84	2065.98
			528.65	1982.06	2061.47	2072.83	2072.83	2061.47
			528.6	1990.08	2056.95	2065.61	2065.61	2056.95
			528.55	1978.46	2052.44	2059	2059	2052.44
			528.5	1932.19	2047.93	2052.87	2052.87	2047.93
			528.45	1853.84	2043.41	2047.13	2047.13	2043.41
			528.4	1944.06	2038.9	2041.67	2041.67	2038.9
			528.35	1870.38	2034.38	2036.45	2036.45	2034.38
			528.3	1860.11	2029.87	2031.4	2031.4	2029.87
			528.25	1930.05	2025.36	2026.48	2026.48	2025.36
			528.2	1972.96	2020.84	2021.67	2021.67	2020.84
			528.15	1941.73	2016.33	2016.93	2016.93	2016.33
			528.1	1840.3	2011.81	2012.25	2012.25	2011.81
			528.05	1763.36	2007.3	2007.62	2007.62	2007.3
			528	1894.03	2002.79	2003.01	2003.01	2002.79
			527.95	1757.93	1998.27	1998.44	1998.44	1998.27
			527.9	1774.38	1993.76	1993.87	1993.87	1993.76
			527.85	1833.1	1989.25	1989.33	1989.33	1989.25
			527.8	2016.03	1984.73	1984.79	1984.79	1984.73
			527.75	1924.65	1980.22	1980.26	1980.26	1980.22
			527.7	1936.8	1975.7	1975.73	1975.73	1975.7
			527.65	1904.62	1971.19	1971.21	1971.21	1971.19
			527.6	1827.48	1966.68	1966.69	1966.69	1966.68
			527.55	1803.44	1962.16	1962.17	1962.17	1962.16
			527.5	1906.08	1957.65	1957.65	1957.65	1957.65
			527.45	1989.62	1953.13	1953.14	1953.14	1953.13
			527.4	1937.3	1948.62	1948.62	1948.62	1948.62
			527.35	1985.07	1944.11	1944.11	1944.11	1944.11
			527.3	1916.64	1939.59	1939.59	1939.59	1939.59
			527.25	1875.95	1935.08	1935.08	1935.08	1935.08
			527.2	1992.92	1930.56	1930.57	1930.57	1930.56
			527.15	1928.89	1926.05	1926.05	1926.05	1926.05
			527.1	1895.48	1921.54	1921.54	1921.54	1921.54
			527.05	1907.39	1917.02	1917.02	1917.02	1917.02
			527	1822.92	1912.51	1912.51	1912.51	1912.51
			526.95	1775.5	1908	1908	1908	1908
			526.9	1775.03	1903.48	1903.48	1903.48	1903.48
			526.85	1807.48	1898.97	1898.97	1898.97	1898.97
			526.8	1772.64	1894.45	1894.45	1894.45	1894.45
			526.75	1722.69	1889.94	1889.94	1889.94	1889.94
			526.7	1780.17	1885.43	1885.43	1885.43	1885.43
			526.65	1780.51	1880.91	1880.91	1880.91	1880.91
			526.6	1748.1	1876.4	1876.4	1876.4	1876.4
			526.55	1829.27	1871.88	1871.88	1871.88	1871.88
			526.5	1812.24	1867.37	1867.37	1867.37	1867.37
			526.45	1832.1	1862.86	1862.86	1862.86	1862.86
			526.4	1998.51	1858.34	1858.34	1858.34	1858.34
			526.35	1828.15	1853.83	1853.83	1853.83	1853.83
			526.3	1796.62	1849.31	1849.31	1849.31	1849.31
			526.25	1869.12	1844.8	1844.8	1844.8	1844.8
			526.2	1929.16	1840.29	1840.29	1840.29	1840.29
			526.15	1843.3	1835.77	1835.77	1835.77	1835.77
			526.1	1872.45	1831.26	1831.26	1831.26	1831.26
			526.05	1902.2	1826.75	1826.75	1826.75	1826.75
			526	1827.13	1822.23	1822.23	1822.23	1822.23
			525.95	1875.11	1817.72	1817.72	1817.72	1817.72
			525.9	1873.11	1813.2	1813.2	1813.2	1813.2
			525.85	1843.21	1808.69	1808.69	1808.69	1808.69
			525.8	1929.31	1804.18	1804.18	1804.18	1804.18
			525.75	1864.35	1799.66	1799.66	1799.66	1799.66
			525.7	1885.44	1795.15	1795.15	1795.15	1795.15
			525.65	1932.59	1790.63	1790.63	1790.63	1790.63
			525.6	2016.15	1786.12	1786.12	1786.12	1786.12
			525.55	1916.86	1781.61	1781.61	1781.61	1781.61
			525.5	1873.82	1777.09	1777.09	1777.09	1777.09
			525.45	1858.15	1772.58	1772.58	1772.58	1772.58
			525.4	1929.42	1768.06	1768.06	1768.06	1768.06
			525.35	1966.82	1763.55	1763.55	1763.55	1763.55
			525.3	1930.44	1759.04	1759.04	1759.04	1759.04
			525.25	1819.68	1754.52	1754.52	1754.52	1754.52
			525.2	1813.54	1750.01	1750.01	1750.01	1750.01
			525.15	1802.72	1745.5	1745.5	1745.5	1745.5
			525.1	1740.98	1740.98	1740.98	1740.98	1740.98
			525.05	1772.26	0	1772.26	0	0

## Sheet: Figure 3a
Photocatalytic performance of CO2 reduction
Figure 3a
				CO (μmol g-1 h-1)	H2 (μmol g-1 h-1)	Selectivity of CO (%)
			Ru	187	92	67
			Ni(OH)2	4492	676	87
			Ni(OH)2 NPs-10%GR	6742	746	90
			Ni(OH)2-10%GR	10725	372	96
			Fe(OH)3-10%GR	5422	2005	73
			Cu(OH)2-10%GR	4590	1874	71
			Co(OH)2-10%GR	11010	8936	55

## Sheet: Figure 3b
Photocatalytic performance of CO2 reduction
Figure 3b
			CO (μmol g-1 h-1)	H2 (μmol g-1 h-1)	Selectivity of CO (%)
		Ru	172	90	51
		Ni(OH)2	1717	930	64
		Ni(OH)2 NPs-10%GR	4890	862	85
		Ni(OH)2-10%GR	7432	607	92
		Fe(OH)3-10%GR	1162	5152	18
		Cu(OH)2-10%GR	1132	6172	15
		Co(OH)2-10%GR	945	17400	5

## Sheet: Figure 3c
Photocatalytic performance of CO2 reduction
	Figure 3c
				CO (μmol g-1 h-1)	H2 (μmol g-1 h-1)
			1	10725	472
			2	7432	607
			3	0	498
			4	0	0
			5	0	0
			6	0	0

## Sheet: Figure 3d
Mass spectrum
	Figure 3c
			m/z	Intensity
			13.1	32291
			16.1	91635
			29.1	257800

[truncated: 44 more sheets: Figure 3e, Figure 3f, Figure 4a, Figure 4b, Figure 4c, Figure 4d, Figure 4e, Figure S1, Figure S7, Figure S8, Figure S9, Figure S10, Figure S11, Figure S12a, Figure S12b, Figure S13, Figure S14a, Figure S14b, Figure S14C, Figure S14d …]
